# Supplementary material for: 2-Chloro-N-{3-cyano-1-[2,6-dichloro-4-(trifluoro­meth­yl)phen­yl]-1H-pyrazol-5-yl}acetamide
Source: Acta Crystallogr Sect E Struct Rep Online. 2011 Dec 14;68(Pt 1):o104. doi: 10.1107/S1600536811052743 (PMC3254452; doi:10.1107/S1600536811052743)
Supplement: Supplementary file 1 [file e-68-0o104-sup1.cif]

##############################################################################
#                                                                            #
# This CIF contains the data in a paper accepted for publication in          #
# Acta Crystallographica Section E. It conforms to the requirements of       #
# Notes for Authors for Acta Crystallographica Section E, and has been       #
# peer reviewed under the auspices of the IUCr Commission on Journals.       #
#                                                                            #
# Full details of the Crystallographic Information File format               #
# are given in the paper "The Crystallographic Information File (CIF):       #
# a New Standard Archive File for Crystallography" by S. R. Hall, F. H.      #
# Allen and I. D. Brown [Acta Cryst. (1991), A47, 655-685].                  #
#                                                                            #
# The current version of the core CIF dictionary is obtainable from          #
# ftp://ftp.iucr.org/pub/cif_core.dic.                                       #
#                                                                            #
# Software is freely available for graphical display of the structure(s)     #
# in this CIF. For information consult the CIF software page                 #
# http://www.iucr.org/resources/cif/software.                                #
#                                                                            #
# This file may be used for bona fide research purposes within the           #
# scientific community so long as proper attribution is given to the journal # 
# article from which it was obtained.                                        #
#                                                                            #
##############################################################################
data_global
_audit_creation_method     'from SHELXL97 CIF and IUCr SHELXL97-template'
_journal_date_recd_electronic     2011-10-27
_journal_date_accepted     2011-12-07
_journal_name_full     'Acta Crystallographica, Section E'
_journal_year     2012
_journal_volume     68
_journal_issue      1
_journal_page_first     o104
_journal_page_last     o104
_journal_paper_category     QO
_journal_paper_doi     10.1107/S1600536811052743
_journal_coeditor_code     BH2393
_publ_contact_author_name     ' Wan, Rong'
_publ_contact_author_address
;
Department of Applied Chemistry
College of Science
Nanjing University of Technology
No.5 Xinmofan Road, Nanjing
Nanjing 210009
People's Republic of China
;
_publ_contact_author_email     rwan@njut.edu.cn
_publ_contact_author_fax     '86 25 83369345'
_publ_contact_author_phone     '86 25 83587440'
_publ_section_title
;\
2-Chloro-<i>N</i>-{3-cyano-1-[2,6-dichloro-4-(trifluoromethyl)phenyl]-\
1<i>H</i>-pyrazol-5-yl}acetamide
;
loop_
    _publ_author_name
    _publ_author_address
    "Zhang, Jian-qiang"
;
Department of Applied Chemistry
College of Science
Nanjing University of Technology
No. 5 Xinmofan Road, Nanjing
Nanjing 210009
People's Republic of China
;
    "He, Qiu"
;
Department of Applied Chemistry
College of Science
Nanjing University of Technology
No. 5 Xinmofan Road, Nanjing
Nanjing 210009
People's Republic of China
;
    "Jiang, Qiang-hua"
;
Department of Applied Chemistry
College of Science
Nanjing University of Technology
No. 5 Xinmofan Road, Nanjing
Nanjing 210009
People's Republic of China
;
    "Mu, Hai-pin"
;
Department of Applied Chemistry
College of Science
Nanjing University of Technology
No. 5 Xinmofan Road, Nanjing
Nanjing 210009
People's Republic of China
;
    "Wan, Rong"
;
Department of Applied Chemistry
College of Science
Nanjing University of Technology
No. 5 Xinmofan Road, Nanjing
Nanjing 210009
People's Republic of China
;
data_I
_chemical_name_systematic
;
2-Chloro-<i>N</i>-{3-cyano-1-[2,6-dichloro-4-(trifluoromethyl)phenyl]-
1<i>H</i>-pyrazol-5-yl}acetamide
;
_chemical_name_common     ?
_chemical_formula_moiety     'C13 H6 Cl3 F3 N4 O'
_chemical_formula_sum     'C13 H6 Cl3 F3 N4 O'
_chemical_formula_iupac     'C13 H6 Cl3 F3 N4 O'
_chemical_formula_weight     397.57
_chemical_melting_point     483
_symmetry_cell_setting     triclinic
_symmetry_space_group_name_H-M     'P -1'
_symmetry_space_group_name_Hall     '-P 1'
loop_
    _symmetry_equiv_pos_as_xyz
    'x, y, z'
    '-x, -y, -z'
_cell_length_a     8.4190(17)
_cell_length_b     9.2650(19)
_cell_length_c     11.944(2)
_cell_angle_alpha     69.77(3)
_cell_angle_beta     76.74(3)
_cell_angle_gamma     66.10(3)
_cell_volume     794.9(3)
_cell_formula_units_Z     2
_cell_measurement_reflns_used     25
_cell_measurement_theta_min     9
_cell_measurement_theta_max     13
_cell_measurement_temperature     293(2)
_exptl_crystal_description     block
_exptl_crystal_colour     colourless
_exptl_crystal_size_max     0.30
_exptl_crystal_size_mid     0.20
_exptl_crystal_size_min     0.20
_exptl_crystal_density_diffrn     1.661
_exptl_crystal_density_meas     ?
_exptl_crystal_density_method     'not measured'
_exptl_crystal_F_000     396
_exptl_absorpt_coefficient_mu     0.617
_exptl_absorpt_correction_type     psi-scan
_exptl_absorpt_process_details     '(North <i>et al.</i>, 1968)'
_exptl_absorpt_correction_T_min     0.8365
_exptl_absorpt_correction_T_max     0.8865
_exptl_special_details     ?
_diffrn_ambient_temperature     293(2)
_diffrn_radiation_type     MoK\a
_diffrn_radiation_wavelength     0.71073
_diffrn_radiation_source     'fine-focus sealed tube'
_diffrn_radiation_monochromator     graphite
_diffrn_measurement_device_type     'Enraf--Nonius CAD-4'
_diffrn_measurement_method     \w/2\q
_diffrn_detector_area_resol_mean     ?
_diffrn_reflns_number     3133
_diffrn_reflns_av_R_equivalents     0.0298
_diffrn_reflns_av_sigmaI/netI     0.0309
_diffrn_reflns_theta_min     1.83
_diffrn_reflns_theta_max     25.39
_diffrn_reflns_theta_full     25.39
_diffrn_measured_fraction_theta_max     0.997
_diffrn_measured_fraction_theta_full     0.997
_diffrn_reflns_limit_h_min     0
_diffrn_reflns_limit_h_max     10
_diffrn_reflns_limit_k_min     -10
_diffrn_reflns_limit_k_max     11
_diffrn_reflns_limit_l_min     -14
_diffrn_reflns_limit_l_max     14
_diffrn_standards_number     3
_diffrn_standards_interval_count     200
_diffrn_standards_interval_time     120
_diffrn_standards_decay_%     1
_refine_special_details     ?
_reflns_number_total     2921
_reflns_number_gt     2313
_reflns_threshold_expression     I>2\s(I)
_refine_ls_structure_factor_coef     Fsqd
_refine_ls_matrix_type     full
_refine_ls_R_factor_all     0.0686
_refine_ls_R_factor_gt     0.0527
_refine_ls_wR_factor_gt     0.1405
_refine_ls_wR_factor_ref     0.1553
_refine_ls_goodness_of_fit_ref     1.005
_refine_ls_restrained_S_all     1.005
_refine_ls_number_reflns     2921
_refine_ls_number_parameters     246
_refine_ls_number_restraints     0
_refine_ls_hydrogen_treatment     constr
_refine_ls_weighting_scheme     calc
_refine_ls_weighting_details
         'calc w=1/[\s^2^(Fo^2^)+(0.1000P)^2^+0.3200P] where P=(Fo^2^+2Fc^2^)/3'
_atom_sites_solution_hydrogens     geom
_atom_sites_solution_primary     direct
_atom_sites_solution_secondary     difmap
_refine_ls_shift/su_max     0.000
_refine_ls_shift/su_mean     0.000
_refine_diff_density_max     0.601
_refine_diff_density_min     -0.580
_refine_ls_extinction_method     'SHELXL97 (Sheldrick, 2008)'
_refine_ls_extinction_coef     0.195(13)
_refine_ls_extinction_expression
                                  'Fc^*^=kFc[1+0.001xFc^2^\l^3^/sin(2\q)]^-1/4^'
loop_
    _atom_type_symbol
    _atom_type_description
    _atom_type_scat_dispersion_real
    _atom_type_scat_dispersion_imag
    _atom_type_scat_source
    'C' 'C' 0.0033 0.0016
                         'International Tables Vol C Tables 4.2.6.8 and 6.1.1.4'
    'H' 'H' 0.0000 0.0000
                         'International Tables Vol C Tables 4.2.6.8 and 6.1.1.4'
    'N' 'N' 0.0061 0.0033
                         'International Tables Vol C Tables 4.2.6.8 and 6.1.1.4'
    'O' 'O' 0.0106 0.0060
                         'International Tables Vol C Tables 4.2.6.8 and 6.1.1.4'
    'F' 'F' 0.0171 0.0103
                         'International Tables Vol C Tables 4.2.6.8 and 6.1.1.4'
    'Cl' 'Cl' 0.1484 0.1585
                         'International Tables Vol C Tables 4.2.6.8 and 6.1.1.4'
_computing_data_collection     'CAD-4 Software (Enraf--Nonius, 1989)'
_computing_cell_refinement     'CAD-4 Software (Enraf--Nonius, 1989)'
_computing_data_reduction     'XCAD4 (Harms & Wocadlo, 1995)'
_computing_structure_solution     'SHELXS97 (Sheldrick, 2008)'
_computing_structure_refinement     'SHELXL97 (Sheldrick, 2008)'
_computing_molecular_graphics     'SHELXTL (Sheldrick, 2008)'
_computing_publication_material     'SHELXL97 (Sheldrick, 2008)'
loop_
    _atom_site_type_symbol
    _atom_site_label
    _atom_site_fract_x
    _atom_site_fract_y
    _atom_site_fract_z
    _atom_site_U_iso_or_equiv
    _atom_site_adp_type
    _atom_site_calc_flag
    _atom_site_refinement_flags
    _atom_site_occupancy
    _atom_site_symmetry_multiplicity
    _atom_site_disorder_assembly
    _atom_site_disorder_group
    O O 0.3070(3) 0.0918(3) 0.0994(3) 0.0713(8) Uani d . 1 1 . .
    Cl Cl1 0.20070(11) 0.26994(9) 0.46773(7) 0.0529(3) Uani d . 1 1 . .
    Cl Cl2 0.04187(13) 0.81751(11) 0.09593(7) 0.0636(3) Uani d . 1 1 . .
    Cl Cl3 0.66610(14) 0.09291(16) 0.24189(12) 0.0861(4) Uani d . 1 1 . .
    N N1 0.0425(3) 0.4846(3) 0.2382(2) 0.0414(6) Uani d . 1 1 . .
    C C1 0.1882(4) 0.4703(3) 0.3992(3) 0.0380(6) Uani d . 1 1 . .
    N N2 -0.1343(3) 0.5475(3) 0.2373(2) 0.0462(6) Uani d . 1 1 . .
    C C2 0.2458(4) 0.5460(4) 0.4546(3) 0.0444(7) Uani d . 1 1 . .
    H H2B 0.2910 0.4894 0.5282 0.053 Uiso calc R 1 1 . .
    C C3 0.2352(4) 0.7066(4) 0.3993(3) 0.0480(7) Uani d . 1 1 A .
    N N3 -0.4748(4) 0.5210(5) 0.1439(4) 0.0816(11) Uani d . 1 1 . .
    N N4 0.3004(3) 0.2913(4) 0.1692(3) 0.0510(7) Uani d . 1 1 . .
    H H4A 0.3625 0.3317 0.1884 0.061 Uiso calc R 1 1 . .
    C C4 0.1707(4) 0.7917(4) 0.2891(3) 0.0482(7) Uani d . 1 1 . .
    H H4B 0.1657 0.8996 0.2520 0.058 Uiso calc R 1 1 . .
    C C5 0.1144(4) 0.7150(4) 0.2353(3) 0.0431(7) Uani d . 1 1 . .
    C C6 0.1175(3) 0.5552(3) 0.2906(2) 0.0371(6) Uani d . 1 1 . .
    C C7 0.2921(6) 0.7937(5) 0.4592(5) 0.0759(12) Uani d . 1 1 . .
    C C8 -0.1616(4) 0.4631(4) 0.1792(3) 0.0468(7) Uani d . 1 1 . .
    C C9 -0.0098(4) 0.3489(4) 0.1413(3) 0.0504(8) Uani d . 1 1 . .
    H H9A 0.0011 0.2764 0.0998 0.060 Uiso calc R 1 1 . .
    C C10 0.1202(4) 0.3680(4) 0.1793(3) 0.0419(7) Uani d . 1 1 . .
    C C11 -0.3373(5) 0.4970(5) 0.1602(3) 0.0597(9) Uani d . 1 1 . .
    C C12 0.3826(4) 0.1554(4) 0.1304(3) 0.0511(8) Uani d . 1 1 . .
    C C13 0.5789(5) 0.0841(6) 0.1261(4) 0.0791(13) Uani d . 1 1 . .
    H H13A 0.6268 0.1419 0.0503 0.095 Uiso calc R 1 1 . .
    H H13B 0.6178 -0.0302 0.1271 0.095 Uiso calc R 1 1 . .
    F F1 0.193(2) 0.9401(14) 0.447(3) 0.155(10) Uani d P 0.59(2) 1 A 1
    F F2 0.4449(12) 0.8100(17) 0.3936(8) 0.104(3) Uani d P 0.59(2) 1 A 1
    F F3 0.3470(18) 0.7085(13) 0.5612(6) 0.111(4) Uani d P 0.59(2) 1 A 1
    F F1' 0.1496(12) 0.851(3) 0.5471(17) 0.111(6) Uani d P 0.41(2) 1 A 2
    F F2' 0.327(6) 0.913(4) 0.4027(11) 0.169(13) Uani d P 0.41(2) 1 A 2
    F F3' 0.3932(17) 0.6929(17) 0.5431(17) 0.135(8) Uani d P 0.41(2) 1 A 2
loop_
    _atom_site_aniso_label
    _atom_site_aniso_U_11
    _atom_site_aniso_U_22
    _atom_site_aniso_U_33
    _atom_site_aniso_U_12
    _atom_site_aniso_U_13
    _atom_site_aniso_U_23
    O 0.0581(15) 0.0791(18) 0.097(2) -0.0240(13) -0.0006(14) -0.0539(16)
    Cl1 0.0595(5) 0.0366(4) 0.0579(5) -0.0150(3) -0.0143(4) -0.0052(3)
    Cl2 0.0760(6) 0.0575(5) 0.0474(5) -0.0184(4) -0.0215(4) 0.0000(4)
    Cl3 0.0623(6) 0.0942(8) 0.1011(8) -0.0006(5) -0.0307(6) -0.0455(7)
    N1 0.0354(13) 0.0464(14) 0.0460(13) -0.0133(11) -0.0082(10) -0.0167(11)
    C1 0.0340(14) 0.0352(14) 0.0432(15) -0.0093(11) -0.0075(11) -0.0105(12)
    N2 0.0336(13) 0.0546(15) 0.0508(15) -0.0133(11) -0.0082(11) -0.0159(12)
    C2 0.0419(16) 0.0485(17) 0.0454(16) -0.0113(13) -0.0148(13) -0.0157(13)
    C3 0.0396(16) 0.0499(18) 0.0607(19) -0.0134(14) -0.0091(14) -0.0236(15)
    N3 0.0492(19) 0.114(3) 0.097(3) -0.0287(19) -0.0217(17) -0.040(2)
    N4 0.0399(14) 0.0645(17) 0.0633(17) -0.0206(12) -0.0029(12) -0.0346(14)
    C4 0.0478(18) 0.0361(15) 0.0593(19) -0.0151(13) -0.0093(14) -0.0093(13)
    C5 0.0390(15) 0.0418(16) 0.0433(15) -0.0090(12) -0.0095(12) -0.0089(12)
    C6 0.0320(14) 0.0402(15) 0.0407(15) -0.0103(11) -0.0059(11) -0.0150(12)
    C7 0.075(3) 0.058(2) 0.112(4) -0.018(2) -0.040(3) -0.031(2)
    C8 0.0410(17) 0.0599(19) 0.0465(16) -0.0212(14) -0.0118(13) -0.0149(14)
    C9 0.0486(18) 0.063(2) 0.0535(18) -0.0246(15) -0.0079(14) -0.0256(15)
    C10 0.0407(16) 0.0487(16) 0.0420(15) -0.0174(13) -0.0047(12) -0.0174(13)
    C11 0.053(2) 0.077(2) 0.058(2) -0.0258(18) -0.0128(16) -0.0231(18)
    C12 0.0449(18) 0.063(2) 0.0556(19) -0.0200(16) 0.0018(14) -0.0334(16)
    C13 0.044(2) 0.116(4) 0.095(3) -0.013(2) -0.0016(19) -0.072(3)
    F1 0.120(7) 0.087(7) 0.31(3) 0.014(6) -0.107(12) -0.124(12)
    F2 0.106(6) 0.127(7) 0.122(5) -0.082(5) -0.039(4) -0.020(5)
    F3 0.200(10) 0.138(7) 0.059(4) -0.118(8) -0.023(4) -0.027(4)
    F1' 0.075(5) 0.149(12) 0.155(11) -0.020(6) -0.009(5) -0.124(10)
    F2' 0.35(4) 0.16(2) 0.100(7) -0.21(3) -0.044(17) -0.007(11)
    F3' 0.074(5) 0.128(9) 0.230(19) 0.043(7) -0.106(8) -0.119(12)
_geom_special_details     ?
loop_
    _geom_bond_atom_site_label_1
    _geom_bond_atom_site_label_2
    _geom_bond_site_symmetry_2
    _geom_bond_distance
    _geom_bond_publ_flag
    O C12 . 1.205(4) ?
    Cl1 C1 . 1.720(3) ?
    Cl2 C5 . 1.717(3) ?
    Cl3 C13 . 1.747(4) ?
    N1 C10 . 1.353(4) ?
    N1 N2 . 1.362(3) ?
    N1 C6 . 1.420(4) ?
    C1 C2 . 1.382(4) ?
    C1 C6 . 1.387(4) ?
    N2 C8 . 1.319(4) ?
    C2 C3 . 1.378(5) ?
    C2 H2B . 0.9300 ?
    C3 C4 . 1.383(5) ?
    C3 C7 . 1.504(5) ?
    N3 C11 . 1.137(5) ?
    N4 C12 . 1.353(4) ?
    N4 C10 . 1.387(4) ?
    N4 H4A . 0.8600 ?
    C4 C5 . 1.368(4) ?
    C4 H4B . 0.9300 ?
    C5 C6 . 1.390(4) ?
    C7 F2' . 1.192(11) ?
    C7 F1 . 1.249(8) ?
    C7 F3 . 1.273(9) ?
    C7 F3' . 1.304(13) ?
    C7 F2 . 1.381(9) ?
    C7 F1' . 1.454(11) ?
    C8 C9 . 1.389(5) ?
    C8 C11 . 1.437(4) ?
    C9 C10 . 1.369(4) ?
    C9 H9A . 0.9300 ?
    C12 C13 . 1.506(5) ?
    C13 H13A . 0.9700 ?
    C13 H13B . 0.9700 ?
loop_
    _geom_angle_atom_site_label_1
    _geom_angle_atom_site_label_2
    _geom_angle_atom_site_label_3
    _geom_angle_site_symmetry_1
    _geom_angle_site_symmetry_3
    _geom_angle
    _geom_angle_publ_flag
    C10 N1 N2 . . 111.9(2) ?
    C10 N1 C6 . . 130.1(2) ?
    N2 N1 C6 . . 117.8(2) ?
    C2 C1 C6 . . 120.8(3) ?
    C2 C1 Cl1 . . 119.3(2) ?
    C6 C1 Cl1 . . 119.9(2) ?
    C8 N2 N1 . . 103.3(2) ?
    C3 C2 C1 . . 119.0(3) ?
    C3 C2 H2B . . 120.5 ?
    C1 C2 H2B . . 120.5 ?
    C2 C3 C4 . . 121.2(3) ?
    C2 C3 C7 . . 120.2(3) ?
    C4 C3 C7 . . 118.6(3) ?
    C12 N4 C10 . . 122.7(3) ?
    C12 N4 H4A . . 118.6 ?
    C10 N4 H4A . . 118.6 ?
    C5 C4 C3 . . 119.0(3) ?
    C5 C4 H4B . . 120.5 ?
    C3 C4 H4B . . 120.5 ?
    C4 C5 C6 . . 121.2(3) ?
    C4 C5 Cl2 . . 119.2(2) ?
    C6 C5 Cl2 . . 119.6(2) ?
    C1 C6 C5 . . 118.7(3) ?
    C1 C6 N1 . . 121.4(3) ?
    C5 C6 N1 . . 119.8(3) ?
    F1 C7 F2 . . 102.2(9) ?
    F1 C7 F3 . . 118.1(10) ?
    F3 C7 F2 . . 100.1(6) ?
    F2' C7 F1' . . 103.7(13) ?
    F3' C7 F1' . . 91.6(9) ?
    F2' C7 F3' . . 114.9(16) ?
    F1 C7 C3 . . 112.7(5) ?
    F2 C7 C3 . . 106.0(6) ?
    F3 C7 C3 . . 115.0(5) ?
    F1' C7 C3 . . 107.6(5) ?
    F2' C7 C3 . . 120.9(7) ?
    F3' C7 C3 . . 113.0(7) ?
    N2 C8 C9 . . 113.8(3) ?
    N2 C8 C11 . . 119.2(3) ?
    C9 C8 C11 . . 127.1(3) ?
    C10 C9 C8 . . 103.8(3) ?
    C10 C9 H9A . . 128.1 ?
    C8 C9 H9A . . 128.1 ?
    N1 C10 C9 . . 107.2(3) ?
    N1 C10 N4 . . 120.4(3) ?
    C9 C10 N4 . . 132.4(3) ?
    N3 C11 C8 . . 178.4(4) ?
    O C12 N4 . . 123.4(3) ?
    O C12 C13 . . 120.0(3) ?
    N4 C12 C13 . . 116.7(3) ?
    C12 C13 Cl3 . . 115.8(2) ?
    C12 C13 H13A . . 108.3 ?
    Cl3 C13 H13A . . 108.3 ?
    C12 C13 H13B . . 108.3 ?
    Cl3 C13 H13B . . 108.3 ?
    H13A C13 H13B . . 107.4 ?
loop_
    _geom_torsion_atom_site_label_1
    _geom_torsion_atom_site_label_2
    _geom_torsion_atom_site_label_3
    _geom_torsion_atom_site_label_4
    _geom_torsion_site_symmetry_1
    _geom_torsion_site_symmetry_2
    _geom_torsion_site_symmetry_3
    _geom_torsion_site_symmetry_4
    _geom_torsion
    _geom_torsion_publ_flag
    C10 N1 N2 C8 . . . . 1.6(3) ?
    C6 N1 N2 C8 . . . . 177.3(3) ?
    C6 C1 C2 C3 . . . . -1.3(4) ?
    Cl1 C1 C2 C3 . . . . -179.9(2) ?
    C1 C2 C3 C4 . . . . -1.0(5) ?
    C1 C2 C3 C7 . . . . 178.2(3) ?
    C2 C3 C4 C5 . . . . 0.9(5) ?
    C7 C3 C4 C5 . . . . -178.3(3) ?
    C3 C4 C5 C6 . . . . 1.4(5) ?
    C3 C4 C5 Cl2 . . . . -177.6(2) ?
    C2 C1 C6 C5 . . . . 3.5(4) ?
    Cl1 C1 C6 C5 . . . . -177.8(2) ?
    C2 C1 C6 N1 . . . . -173.9(2) ?
    Cl1 C1 C6 N1 . . . . 4.8(4) ?
    C4 C5 C6 C1 . . . . -3.6(4) ?
    Cl2 C5 C6 C1 . . . . 175.4(2) ?
    C4 C5 C6 N1 . . . . 173.8(3) ?
    Cl2 C5 C6 N1 . . . . -7.1(4) ?
    C10 N1 C6 C1 . . . . -76.2(4) ?
    N2 N1 C6 C1 . . . . 109.0(3) ?
    C10 N1 C6 C5 . . . . 106.4(4) ?
    N2 N1 C6 C5 . . . . -68.3(3) ?
    C2 C3 C7 F2' . . . . 161(3) ?
    C4 C3 C7 F2' . . . . -20(3) ?
    C2 C3 C7 F1 . . . . -139.8(16) ?
    C4 C3 C7 F1 . . . . 39.4(16) ?
    C2 C3 C7 F3 . . . . -0.4(9) ?
    C4 C3 C7 F3 . . . . 178.8(8) ?
    C2 C3 C7 F3' . . . . 18.7(11) ?
    C4 C3 C7 F3' . . . . -162.0(10) ?
    C2 C3 C7 F2 . . . . 109.2(6) ?
    C4 C3 C7 F2 . . . . -71.6(6) ?
    C2 C3 C7 F1' . . . . -80.8(11) ?
    C4 C3 C7 F1' . . . . 98.4(11) ?
    N1 N2 C8 C9 . . . . -0.6(4) ?
    N1 N2 C8 C11 . . . . -179.8(3) ?
    N2 C8 C9 C10 . . . . -0.6(4) ?
    C11 C8 C9 C10 . . . . 178.6(3) ?
    N2 N1 C10 C9 . . . . -2.0(3) ?
    C6 N1 C10 C9 . . . . -177.0(3) ?
    N2 N1 C10 N4 . . . . 179.1(3) ?
    C6 N1 C10 N4 . . . . 4.0(5) ?
    C8 C9 C10 N1 . . . . 1.5(4) ?
    C8 C9 C10 N4 . . . . -179.8(3) ?
    C12 N4 C10 N1 . . . . 168.1(3) ?
    C12 N4 C10 C9 . . . . -10.5(6) ?
    C10 N4 C12 O . . . . 1.4(6) ?
    C10 N4 C12 C13 . . . . -179.0(3) ?
    O C12 C13 Cl3 . . . . -143.6(4) ?
    N4 C12 C13 Cl3 . . . . 36.7(5) ?
loop_
    _geom_hbond_atom_site_label_D
    _geom_hbond_atom_site_label_H
    _geom_hbond_atom_site_label_A
    _geom_hbond_site_symmetry_A
    _geom_hbond_distance_DH
    _geom_hbond_distance_HA
    _geom_hbond_distance_DA
    _geom_hbond_angle_DHA
    _geom_hbond_publ_flag
    N4 H4A N3 1_655 0.8600 2.4900 3.280(5) 153.00 yes
    C4 H4B O 1_565 0.9300 2.5300 3.349(5) 148.00 yes
