# Supplementary material for: 2-Chloro-N-{3-cyano-1-[2,6-dichloro-4-(trifluoro­meth­yl)phen­yl]-1H-pyrazol-5-yl}acetamide
Source: Acta Crystallogr Sect E Struct Rep Online. 2011 Dec 14;68(Pt 1):o104. doi: 10.1107/S1600536811052743 (PMC3254452; doi:10.1107/S1600536811052743)
Supplement: Supplementary file 2 [file e-68-0o104-Isup2.hkl]

# 
# h,k,l, Fc-squared, Fo-squared, sigma(Fo-squared) and status flag 
# 
data_I
_shelx_title ' X in P-1' 
_shelx_refln_list_code          4 
_shelx_F_calc_maximum      121.45 
_exptl_crystal_F_000       396.00 
_reflns_d_resolution_high  0.8288 
 
loop_ 
 _symmetry_equiv_pos_as_xyz 
 'x, y, z' 
 '-x, -y, -z' 
 
_cell_length_a     8.4190 
_cell_length_b     9.2650 
_cell_length_c    11.9440 
_cell_angle_alpha  69.770 
_cell_angle_beta   76.740 
_cell_angle_gamma  66.100 
 
_shelx_F_squared_multiplier     1.000 
 
loop_ 
 _refln_index_h 
 _refln_index_k 
 _refln_index_l 
 _refln_F_squared_calc 
 _refln_F_squared_meas 
 _refln_F_squared_sigma 
 _refln_observed_status 
   1   0   0     1025.20      964.63     21.93 o 
   2   0   0     1978.26     1730.23     39.14 o 
   3   0   0      107.08       86.54      2.97 o 
   4   0   0      111.34      139.42      3.87 o 
   5   0   0       22.50       26.46      2.71 o 
   6   0   0      302.93      315.90      6.87 o 
   7   0   0        0.03        3.82      3.39 o 
   8   0   0       12.84        9.95      3.50 o 
   9   0   0       11.46       12.34      3.35 o 
  -8   1   0       67.54       60.47      4.70 o 
  -7   1   0        8.51        7.73      2.76 o 
  -6   1   0        2.14        4.15      2.00 o 
  -5   1   0       24.42       21.63      2.19 o 
  -4   1   0      349.53      344.23      5.49 o 
  -3   1   0       61.54       77.72      2.52 o 
  -2   1   0       15.78       18.47      1.37 o 
  -1   1   0     4755.55     4109.68     61.62 o 
   0   1   0      660.61      763.27     25.83 o 
   1   1   0      373.80      390.37      3.01 o 
   2   1   0      192.54      180.29      2.61 o 
   3   1   0     5578.71     4891.39     85.46 o 
   4   1   0      134.91       98.47      3.00 o 
   5   1   0       87.09       97.61      3.47 o 
   6   1   0        0.05       -1.65      1.89 o 
   7   1   0        0.16       -0.54      2.35 o 
   8   1   0       17.06       12.03      3.08 o 
   9   1   0       24.92       36.29      3.86 o 
  -8   2   0        3.62        6.41      3.08 o 
  -7   2   0       68.15       71.84      4.50 o 
  -6   2   0        9.78        8.17      2.28 o 
  -5   2   0       61.02       47.66      3.27 o 
  -4   2   0      193.10      206.23      5.08 o 
  -3   2   0      143.42      155.99      3.89 o 
  -2   2   0       12.90       12.89      1.47 o 
  -1   2   0     2568.21     2345.06     51.04 o 
   0   2   0      178.52      171.60      2.57 o 
   1   2   0      617.31      604.60      4.85 o 
   2   2   0      317.15      318.96      3.88 o 
   3   2   0      159.60      173.19      3.12 o 
   4   2   0      114.15      130.38      3.54 o 
   5   2   0      295.11      282.23      5.22 o 
   6   2   0       52.83       57.18      2.96 o 
   7   2   0      252.08      248.97      6.62 o 
   8   2   0       12.24       12.90      2.93 o 
   9   2   0        1.11        4.04      2.72 o 
  -7   3   0       10.08       14.34      3.15 o 
  -6   3   0       95.56       95.51      5.31 o 
  -5   3   0       47.19       49.37      3.40 o 
  -4   3   0       47.30       42.67      2.88 o 
  -3   3   0       64.60       71.05      3.18 o 
  -2   3   0       57.67       63.27      2.59 o 
  -1   3   0      936.12      945.32      7.98 o 
   0   3   0     2536.66     2471.79    142.42 o 
   1   3   0      192.50      174.90      3.16 o 
   2   3   0     1007.38      963.46      7.48 o 
   3   3   0      423.38      352.37      4.91 o 
   4   3   0      101.08       89.17      3.03 o 
   5   3   0       31.69       29.60      2.25 o 
   6   3   0        7.32        5.71      2.04 o 
   7   3   0       19.61       18.12      2.58 o 
   8   3   0        0.34        3.37      2.37 o 
   9   3   0        4.48        4.34      2.58 o 
  -7   4   0        0.01        2.02      2.89 o 
  -6   4   0        0.01        5.54      2.65 o 
  -5   4   0      178.19      161.30      6.06 o 
  -4   4   0      134.19      127.51      4.91 o 
  -3   4   0      589.23      592.75      8.50 o 
  -2   4   0        4.68        0.72      1.78 o 
  -1   4   0      260.19      283.18      5.00 o 
   0   4   0      593.23      716.87     21.05 o 
   1   4   0       22.72       18.25      1.58 o 
   2   4   0     1513.08     1647.79     11.10 o 
   3   4   0      527.45      496.44      6.17 o 
   4   4   0       74.50       65.86      3.23 o 
   5   4   0       25.67       26.91      2.26 o 
   6   4   0       15.06       16.95      2.28 o 
   7   4   0      222.15      215.29      6.08 o 
   8   4   0      116.01      103.15      4.99 o 
   9   4   0        1.47        0.37      2.48 o 
  -6   5   0        5.98        8.37      3.06 o 
  -5   5   0       10.62       11.14      3.50 o 
  -4   5   0        0.02        2.33      2.33 o 
  -3   5   0       16.73       15.32      2.47 o 
  -2   5   0      637.14      684.70      9.23 o 
  -1   5   0      210.78      178.28      4.76 o 
   0   5   0     1000.70     1115.89     52.68 o 
   1   5   0      173.35      205.82      4.70 o 
   2   5   0      352.31      359.90      5.69 o 
   3   5   0       44.30       35.77      2.16 o 
   4   5   0       82.94       67.09      3.00 o 
   5   5   0       46.76       42.50      3.12 o 
   6   5   0      387.43      398.55      7.72 o 
   7   5   0       62.03       69.41      4.07 o 
   8   5   0        7.43        2.56      2.95 o 
   9   5   0        1.48        2.04      2.70 o 
  -5   6   0        0.27       -1.54      2.93 o 
  -4   6   0       34.07       30.80      3.93 o 
  -3   6   0       77.10       86.60      4.59 o 
  -2   6   0      156.03      174.81      5.66 o 
  -1   6   0        0.04       -0.24      1.87 o 
   0   6   0        2.41       15.86      3.00 o 
   1   6   0      329.80      312.95      6.09 o 
   2   6   0      938.46      909.27     10.08 o 
   3   6   0       28.85       25.52      2.84 o 
   4   6   0        0.00        0.31      1.57 o 
   5   6   0      134.85      135.70      4.63 o 
   6   6   0       38.48       40.95      3.45 o 
   7   6   0      267.68      261.91      7.10 o 
   8   6   0       51.10       56.19      4.36 o 
   9   6   0       71.25       71.33      5.22 o 
  -4   7   0        1.47       -3.11      3.39 o 
  -3   7   0       30.87       34.93      3.91 o 
  -2   7   0      183.94      198.83      6.77 o 
  -1   7   0       33.59       34.16      3.43 o 
   0   7   0        1.01        1.57      2.07 o 
   1   7   0       93.95       90.06      4.04 o 
   2   7   0        1.77        1.32      1.87 o 
   3   7   0      168.52      154.53      5.02 o 
   4   7   0       16.60       22.66      2.43 o 
   5   7   0      150.71      160.01      5.34 o 
   6   7   0        2.75        3.93      2.15 o 
   7   7   0        4.63        4.65      2.69 o 
   8   7   0       11.70       11.64      3.00 o 
   9   7   0        1.93        3.61      3.33 o 
  -3   8   0       27.50       27.15      4.41 o 
  -2   8   0       18.84       29.03      3.89 o 
  -1   8   0       15.40       17.91      3.10 o 
   0   8   0       28.41       25.11      2.64 o 
   1   8   0      144.08      144.89      5.60 o 
   2   8   0        0.48        4.72      1.87 o 
   3   8   0        8.37        4.69      2.30 o 
   4   8   0       31.52       26.48      2.88 o 
   5   8   0       51.92       56.97      3.75 o 
   6   8   0        1.96        4.22      2.19 o 
   7   8   0       44.68       49.71      4.08 o 
   8   8   0        1.83       -0.39      3.09 o 
  -1   9   0       18.36       10.77      3.60 o 
   0   9   0       36.75       31.83      2.94 o 
   1   9   0      121.57      127.29      5.53 o 
   2   9   0       18.13       18.52      3.04 o 
   3   9   0        7.13        6.99      2.95 o 
   4   9   0        3.63        3.87      2.50 o 
   5   9   0       40.71       39.07      3.86 o 
   6   9   0       16.98       17.13      3.15 o 
   7   9   0        6.93        7.19      3.02 o 
   1  10   0       17.36       13.38      3.61 o 
   2  10   0       13.97       12.75      3.39 o 
   3  10   0        0.57       -3.02      3.02 o 
   4  10   0       27.99       24.80      3.93 o 
   5  10   0       22.18       24.10      3.82 o 
   6  10   0       10.71       14.57      3.35 o 
  -5 -10   1        0.77        2.69      3.07 o 
  -4 -10   1       39.11       40.23      4.12 o 
  -3 -10   1        8.81        1.82      3.32 o 
  -2 -10   1        0.29       -1.43      3.11 o 
  -7  -9   1        0.14       -2.04      2.87 o 
  -6  -9   1        2.51        0.94      2.87 o 
  -5  -9   1       15.72       25.95      3.36 o 
  -4  -9   1       14.56       13.38      3.13 o 
  -3  -9   1      218.57      223.42      7.34 o 
  -2  -9   1       29.00       29.36      3.88 o 
  -1  -9   1       52.35       44.07      4.14 o 
   0  -9   1       45.40       38.51      3.01 o 
   1  -9   1       11.52       17.59      3.69 o 
  -8  -8   1        4.16        9.26      3.22 o 
  -7  -8   1        8.28        3.69      2.96 o 
  -6  -8   1        0.00       -1.87      2.32 o 
  -5  -8   1       24.02       27.30      3.12 o 
  -4  -8   1       62.47       57.56      3.87 o 
  -3  -8   1       51.41       45.23      3.83 o 
  -2  -8   1        0.08       -0.15      2.17 o 
  -1  -8   1       13.76       16.65      2.72 o 
   0  -8   1       50.76       60.85      5.44 o 
   1  -8   1       81.91       84.49      5.19 o 
   2  -8   1       28.49       25.78      3.93 o 
   3  -8   1        0.10       -2.06      3.24 o 
  -8  -7   1        0.69        0.56      2.69 o 
  -7  -7   1       14.63       21.48      2.76 o 
  -6  -7   1        0.18        2.28      1.96 o 
  -5  -7   1        7.23        4.63      2.13 o 
  -4  -7   1       68.39       64.16      3.66 o 
  -3  -7   1       84.46       71.45      3.91 o 
  -2  -7   1        0.04        5.32      1.82 o 
  -1  -7   1       66.68       65.72      3.76 o 
   0  -7   1      323.45      337.18      6.25 o 
   1  -7   1       16.33       20.13      3.10 o 
   2  -7   1       29.74       38.83      3.77 o 
   3  -7   1        7.69        6.06      3.08 o 
   4  -7   1       41.91       46.02      4.44 o 
  -9  -6   1      127.50      124.96      6.50 o 
  -8  -6   1      190.48      191.19      7.12 o 
  -7  -6   1       25.25       28.79      3.26 o 
  -6  -6   1        0.46        1.52      2.02 o 
  -5  -6   1       93.09       97.36      4.14 o 
  -4  -6   1      294.82      274.85      6.44 o 
  -3  -6   1       29.53       31.46      2.58 o 
  -2  -6   1       19.93       23.70      2.11 o 
  -1  -6   1       89.74       93.35      3.78 o 
   0  -6   1       75.26       75.79      2.60 o 
   1  -6   1      171.17      173.96      5.39 o 
   2  -6   1      115.31      110.55      5.03 o 
   3  -6   1      183.67      175.81      6.40 o 
   4  -6   1      123.06      121.13      5.96 o 
   5  -6   1       19.32       23.71      3.30 o 
  -9  -5   1       35.48       38.05      4.06 o 
  -8  -5   1      147.92      141.46      6.03 o 
  -7  -5   1       40.11       45.33      3.47 o 
  -6  -5   1       38.65       39.16      2.97 o 
  -5  -5   1       39.69       36.98      2.64 o 
  -4  -5   1       44.66       45.44      2.69 o 
  -3  -5   1      118.37      127.72      3.98 o 
  -2  -5   1       21.45       26.11      2.17 o 
  -1  -5   1      630.02      556.02      7.33 o 
   0  -5   1       64.66       56.98      4.08 o 
   1  -5   1        0.00        1.22      1.70 o 
   2  -5   1        3.38        2.74      1.91 o 
   3  -5   1        4.98        7.67      2.50 o 
   4  -5   1      203.24      188.51      6.50 o 
   5  -5   1      401.98      407.69     10.16 o 
   6  -5   1        4.40        2.96      3.15 o 
  -9  -4   1        1.70       -2.80      2.87 o 
  -8  -4   1        2.14        3.54      2.28 o 
  -7  -4   1       54.38       52.08      3.51 o 
  -6  -4   1       58.56       58.21      3.25 o 
  -5  -4   1      215.84      200.02      5.17 o 
  -4  -4   1      531.22      523.83      7.09 o 
  -3  -4   1       55.99       58.96      2.66 o 
  -2  -4   1      646.54      718.52      7.49 o 
  -1  -4   1        1.43        1.65      1.13 o 
   0  -4   1       22.77       16.04      1.25 o 
   1  -4   1      147.55      136.43      3.96 o 
   2  -4   1      260.22      258.96      5.59 o 
   3  -4   1      499.62      527.28      8.17 o 
   4  -4   1        2.59        6.69      2.20 o 
   5  -4   1      116.29      116.07      5.44 o 
   6  -4   1       13.50       15.57      3.48 o 
   7  -4   1        8.09        5.87      3.71 o 
  -9  -3   1        6.50        5.39      3.08 o 
  -8  -3   1       19.42       16.67      3.10 o 
  -7  -3   1        1.14        3.48      2.11 o 
  -6  -3   1      298.22      282.35      6.38 o 
  -5  -3   1      456.37      469.39      6.99 o 
  -4  -3   1       24.00       20.66      1.87 o 
  -3  -3   1        7.34        4.32      1.24 o 
  -2  -3   1      988.59      965.23      7.84 o 
  -1  -3   1      370.37      331.33      4.42 o 
   0  -3   1       48.16       49.04      1.44 o 
   1  -3   1       16.32       26.61      1.78 o 
   2  -3   1       70.78       79.46      3.11 o 
   3  -3   1       89.11       96.73      3.56 o 
   4  -3   1       57.86       57.44      3.22 o 
   5  -3   1        7.04        2.63      2.61 o 
   6  -3   1      389.20      354.98      8.77 o 
   7  -3   1       43.07       37.49      3.79 o 
  -9  -2   1       47.46       50.16      4.29 o 
  -8  -2   1        0.00        2.72      2.20 o 
  -7  -2   1      163.02      170.37      5.85 o 
  -6  -2   1      157.78      163.23      4.85 o 
  -5  -2   1      200.70      202.75      4.95 o 
  -4  -2   1        9.01        9.34      1.43 o 
  -3  -2   1       29.63       35.86      1.75 o 
  -2  -2   1     1138.78     1054.79      7.55 o 
  -1  -2   1    13605.89    14008.32    148.88 o 
   0  -2   1     1096.11     1244.14     17.67 o 
   1  -2   1       72.15       59.62      2.06 o 
   2  -2   1     1392.85     1605.19     10.57 o 
   3  -2   1      146.53      164.62      4.04 o 
   4  -2   1      529.29      546.26      7.59 o 
   5  -2   1      370.16      394.06      7.62 o 
   6  -2   1        2.72        4.72      2.72 o 
   7  -2   1        1.50        3.63      2.76 o 
   8  -2   1        5.75        9.34      3.78 o 
  -9  -1   1        0.07        1.74      2.91 o 
  -8  -1   1        3.67       -2.63      2.96 o 
  -7  -1   1       60.66       61.84      3.94 o 
  -6  -1   1      193.11      181.01      5.12 o 
  -5  -1   1      141.54      136.47      3.97 o 
  -4  -1   1      462.69      483.75      6.21 o 
  -3  -1   1     1627.87     1622.90     10.25 o 
  -2  -1   1      216.48      209.37      3.15 o 
  -1  -1   1     3326.50     2738.05     46.09 o 
   0  -1   1      725.06      754.95     25.99 o 
   1  -1   1       20.24       15.70      1.66 o 
   2  -1   1     4699.74     4831.27     80.36 o 
   3  -1   1     1322.82     1453.83     10.28 o 
   4  -1   1      242.14      272.43      4.97 o 
   5  -1   1       12.28       10.38      1.80 o 
   6  -1   1      118.14      104.16      4.50 o 
   7  -1   1      108.19      117.06      5.29 o 
   8  -1   1       33.56       39.54      3.75 o 
  -9   0   1        9.31       11.93      3.04 o 
  -8   0   1       22.47       25.40      3.65 o 
  -7   0   1        7.45       10.21      2.52 o 
  -6   0   1       66.01       63.87      3.52 o 
  -5   0   1        1.64        2.30      1.85 o 
  -4   0   1        0.79        1.80      1.46 o 
  -3   0   1     2202.02     2212.39     12.50 o 
  -2   0   1    14750.78    10388.67    136.46 o 
  -1   0   1     1432.78     1410.75     28.85 o 
   0   0   1      528.91      695.57     10.78 o 
   1   0   1      519.39      712.90      4.20 o 
   2   0   1      472.00      491.79      4.48 o 
   3   0   1     2352.89     2457.55     55.33 o 
   4   0   1       56.08       95.20      3.13 o 
   5   0   1     1444.38     1576.37     12.91 o 
   6   0   1        2.05        4.04      2.13 o 
   7   0   1      129.25      125.37      5.11 o 
   8   0   1       11.36       12.73      3.10 o 
   9   0   1        0.00        1.19      2.78 o 
  -8   1   1       23.05       19.32      3.67 o 
  -7   1   1       59.92       53.42      4.57 o 
  -6   1   1      703.50      733.71     10.56 o 
  -5   1   1        1.77        2.07      1.61 o 
  -4   1   1        9.21        6.21      1.82 o 
  -3   1   1      281.52      381.55      5.11 o 
  -2   1   1      607.40      662.52      5.85 o 
  -1   1   1     1817.30     1651.84     34.93 o 
   1   1   1      280.12      306.58      2.85 o 
   2   1   1     2419.30     2181.73     43.09 o 
   3   1   1      132.29      104.72      2.60 o 
   4   1   1      259.40      260.06      4.45 o 
   5   1   1      248.11      234.52      5.08 o 
   6   1   1       35.06       34.39      2.75 o 
   7   1   1       26.46       23.54      3.04 o 
   8   1   1       14.08       11.10      3.10 o 
   9   1   1       34.03       42.67      4.19 o 
  -8   2   1        5.78        8.04      3.15 o 
  -7   2   1        0.86        3.83      2.72 o 
  -6   2   1       16.48       13.83      2.97 o 
  -5   2   1      132.94      136.72      4.71 o 
  -4   2   1       19.66       16.75      2.15 o 
  -3   2   1     1457.36     1397.13     10.97 o 
  -2   2   1        6.12        6.23      1.19 o 
  -1   2   1      512.49      516.50      5.11 o 
   0   2   1      625.06      538.66     16.86 o 
   1   2   1     1308.67     1104.63      6.49 o 
   2   2   1       26.63       26.52      1.71 o 
   3   2   1       20.25       12.02      1.15 o 
   4   2   1      493.57      447.12      5.66 o 
   5   2   1      405.28      377.30      5.94 o 
   6   2   1        1.59        1.98      1.87 o 
   7   2   1        0.78        4.59      1.94 o 
   8   2   1       51.13       50.56      4.01 o 
   9   2   1        3.67        5.80      2.78 o 
  -7   3   1       22.43       19.51      3.34 o 
  -6   3   1       91.78      102.41      5.23 o 
  -5   3   1      158.68      156.73      5.48 o 
  -4   3   1        9.34        9.84      2.17 o 
  -3   3   1     1220.24     1124.95     10.62 o 
  -2   3   1       99.46      103.05      3.14 o 
  -1   3   1      963.19      921.54      7.79 o 
   0   3   1     2823.55     2400.33    117.93 o 
   1   3   1     1043.60     1084.05      7.51 o 
   2   3   1     1136.57      984.18      7.46 o 
   3   3   1        4.86        3.19      1.19 o 
   4   3   1      272.44      238.31      4.22 o 
   5   3   1       44.64       46.35      2.58 o 
   6   3   1        2.59        5.76      1.89 o 
   7   3   1      158.79      155.30      5.20 o 
   8   3   1      253.53      263.79      7.34 o 
   9   3   1        1.34        0.70      2.70 o 
  -7   4   1       29.36       26.97      3.99 o 
  -6   4   1        1.63        0.35      2.91 o 
  -5   4   1        0.21        2.50      2.44 o 
  -4   4   1       90.61       76.42      3.78 o 
  -3   4   1       22.68       19.13      2.32 o 
  -2   4   1      233.31      271.49      5.11 o 
  -1   4   1       51.55       47.89      2.40 o 
   0   4   1     4997.93     4197.15    162.42 o 
   1   4   1      479.23      461.99      5.54 o 
   2   4   1      156.30      122.68      3.18 o 
   3   4   1       64.86       44.04      2.22 o 
   4   4   1      975.85      913.03      8.86 o 
   5   4   1       78.25       66.51      3.09 o 
   6   4   1      397.94      367.76      7.02 o 
   7   4   1      136.77      133.79      4.84 o 
   8   4   1        0.90        2.87      2.43 o 
   9   4   1        6.19        8.67      2.50 o 
  10   4   1       33.14       39.77      4.66 o 
  -6   5   1       27.54       23.85      4.10 o 
  -5   5   1       15.11       12.40      3.23 o 
  -4   5   1       76.83       76.08      4.33 o 
  -3   5   1        9.86       15.22      2.48 o 
  -2   5   1       80.93       75.97      3.54 o 
  -1   5   1      276.57      295.58      5.73 o 
   0   5   1      284.00      342.25      8.01 o 
   1   5   1      465.75      563.39      6.92 o 
   2   5   1      239.15      241.43      4.54 o 
   3   5   1      758.37      727.53      8.02 o 
   4   5   1      730.91      670.75      8.09 o 
   5   5   1       44.57       43.37      2.75 o 
   6   5   1        2.03        2.54      1.67 o 
   7   5   1       89.01       86.80      4.15 o 
   8   5   1      150.50      141.17      5.75 o 
   9   5   1       12.89       13.84      3.22 o 
  -5   6   1       19.02       26.51      3.62 o 
  -4   6   1       14.20       17.03      3.17 o 
  -3   6   1       13.54       11.42      2.93 o 
  -2   6   1        1.43        1.43      2.00 o 
  -1   6   1      226.84      192.93      5.43 o 
   0   6   1      537.67      572.53     17.39 o 
   1   6   1        0.35        2.45      1.56 o 
   2   6   1      124.39      130.64      4.19 o 
   3   6   1       44.65       51.94      2.86 o 
   4   6   1      472.97      498.75      7.62 o 
   5   6   1      359.49      322.86      6.85 o 
   6   6   1       20.64       19.94      2.63 o 
   7   6   1      236.78      251.12      7.09 o 
   8   6   1      174.70      200.16      6.67 o 
   9   6   1        7.68        5.58      2.95 o 
  -4   7   1       36.17       32.84      3.86 o 
  -3   7   1        0.26       -3.11      3.11 o 
  -2   7   1       16.74       16.63      3.11 o 
  -1   7   1       52.15       54.45      3.77 o 
   0   7   1        0.42        2.74      2.59 o 
   1   7   1      169.16      157.02      5.09 o 
   2   7   1      155.47      136.90      4.68 o 
   3   7   1      196.40      179.28      5.29 o 
   4   7   1       39.14       41.95      3.03 o 
   5   7   1      149.35      169.07      5.27 o 
   6   7   1        1.60        4.06      2.19 o 
   7   7   1      167.00      160.84      5.98 o 
   8   7   1       93.69      102.42      5.36 o 
   9   7   1        1.69        4.87      2.80 o 
  -3   8   1       29.57       37.15      3.97 o 
  -2   8   1        9.59        8.93      3.39 o 
  -1   8   1       70.97       79.68      4.65 o 
   0   8   1        1.25        0.00      1.73 o 
   1   8   1       30.37       23.29      3.15 o 
   2   8   1       10.23        8.54      2.30 o 
   3   8   1        0.19        0.28      1.91 o 
   4   8   1        0.04        2.80      1.85 o 
   5   8   1        0.08       -1.96      1.96 o 
   6   8   1        0.06       -1.09      2.19 o 
   7   8   1       46.50       53.23      4.12 o 
   8   8   1        0.12        2.43      2.39 o 
  -1   9   1      127.39      151.23      6.63 o 
   0   9   1        9.03        7.36      2.22 o 
   1   9   1        4.30        2.19      2.83 o 
   2   9   1       32.45       38.42      3.82 o 
   3   9   1       61.83       67.08      4.40 o 
   4   9   1        2.28        0.00      2.69 o 
   5   9   1        0.46        0.00      2.24 o 
   6   9   1        7.37       10.01      2.41 o 
   7   9   1        1.23        5.26      2.70 o 
   8   9   1        3.00        2.04      3.06 o 
   1  10   1       20.84       21.67      3.87 o 
   2  10   1      135.16      139.32      6.51 o 
   3  10   1        1.57        0.74      2.69 o 
   4  10   1       16.64       21.86      3.56 o 
   5  10   1        0.32        1.33      2.61 o 
   6  10   1       16.66       18.41      3.61 o 
  -6  -9   2       23.74       24.66      3.73 o 
  -5  -9   2       34.65       34.82      3.99 o 
  -4  -9   2        3.47        5.00      3.09 o 
  -3  -9   2       54.12       49.77      4.18 o 
  -2  -9   2       57.41       60.90      4.27 o 
  -1  -9   2        0.41        2.46      2.59 o 
   0  -9   2       24.85       17.19      2.60 o 
  -7  -8   2       14.11       16.25      3.35 o 
  -6  -8   2       62.25       59.88      4.48 o 
  -5  -8   2       14.24       15.87      2.50 o 
  -4  -8   2       11.14       12.77      2.80 o 
  -3  -8   2       57.52       54.42      4.07 o 
  -2  -8   2      101.55      103.50      5.14 o 
  -1  -8   2       55.49       55.63      4.35 o 
   0  -8   2        7.99        8.91      2.07 o 
   1  -8   2        0.26       -0.37      2.78 o 
   2  -8   2        0.53        0.78      2.65 o 
  -8  -7   2        0.07       -0.39      2.61 o 
  -7  -7   2        1.34        2.83      2.43 o 
  -6  -7   2       28.89       37.12      3.47 o 
  -5  -7   2      132.82      129.48      5.39 o 
  -4  -7   2       27.67       25.36      3.10 o 
  -3  -7   2       73.48       70.24      3.92 o 
  -2  -7   2      308.99      306.17      7.33 o 
  -1  -7   2       20.56       18.58      2.82 o 
   0  -7   2       16.00       19.24      3.24 o 
   1  -7   2       99.14      100.92      5.14 o 
   2  -7   2       29.76       25.01      3.65 o 
   3  -7   2       15.12       18.67      3.35 o 
   4  -7   2        0.01        0.61      3.07 o 
  -8  -6   2        0.00        0.19      2.67 o 
  -7  -6   2        2.53        2.61      2.20 o 
  -6  -6   2       97.53      107.60      4.80 o 
  -5  -6   2        4.81        6.10      2.24 o 
  -4  -6   2       73.98       71.90      3.74 o 
  -3  -6   2        2.82        4.63      1.93 o 
  -2  -6   2      226.45      218.27      5.66 o 
  -1  -6   2       44.93       35.78      2.75 o 
   0  -6   2       10.17       10.28      1.63 o 
   1  -6   2      202.37      202.33      6.24 o 
   2  -6   2       50.97       52.03      3.85 o 
   3  -6   2       17.52       19.23      3.47 o 
   4  -6   2       31.92       24.80      3.91 o 
   5  -6   2        8.34        7.45      3.69 o 
  -9  -5   2       15.57       12.34      3.63 o 
  -8  -5   2        0.04       -1.39      2.72 o 
  -7  -5   2        7.18        8.23      2.39 o 
  -6  -5   2       17.84       13.41      2.61 o 
  -5  -5   2       39.42       42.58      2.97 o 
  -4  -5   2       54.66       42.78      2.79 o 
  -3  -5   2      652.79      634.57      8.32 o 
  -2  -5   2      137.21      106.90      3.76 o 
  -1  -5   2        0.01        2.28      1.50 o 
   0  -5   2       32.86       41.09      1.87 o 
   1  -5   2       73.19       77.31      3.41 o 
   2  -5   2       61.03       60.17      3.48 o 
   3  -5   2      238.15      247.56      6.95 o 
   4  -5   2       10.75       10.03      3.02 o 
   5  -5   2      270.61      264.24      8.24 o 
   6  -5   2        4.98       -1.41      3.04 o 
  -9  -4   2        1.35       -3.09      3.09 o 
  -8  -4   2        0.19       -1.00      2.63 o 
  -7  -4   2       75.06       74.98      4.33 o 
  -6  -4   2        4.94        3.00      2.15 o 
  -5  -4   2       20.20       18.60      2.30 o 
  -4  -4   2      385.68      389.77      6.42 o 
  -3  -4   2      180.59      173.44      4.46 o 
  -2  -4   2      433.27      462.73      6.29 o 
  -1  -4   2      578.87      600.15      7.11 o 
   0  -4   2      691.82      731.49     26.28 o 
   1  -4   2     1253.83     1444.00     12.03 o 
   2  -4   2        1.48       -0.09      1.82 o 
   3  -4   2       34.69       32.17      2.88 o 
   4  -4   2      144.89      158.41      5.53 o 
   5  -4   2       17.42       22.84      3.28 o 
   6  -4   2       39.77       40.07      4.25 o 
   7  -4   2        0.20       -3.00      3.00 o 
  -9  -3   2        1.35        3.07      2.70 o 
  -8  -3   2       29.13       23.00      3.56 o 
  -7  -3   2       11.95       14.66      2.65 o 
  -6  -3   2       10.57       10.51      2.24 o 
  -5  -3   2        0.09        0.61      1.61 o 
  -4  -3   2     2049.00     1758.94     13.31 o 
  -3  -3   2       66.88       54.64      2.52 o 
  -2  -3   2      318.29      337.15      4.82 o 
  -1  -3   2      578.10      601.61      6.32 o 
   0  -3   2     1303.55     1477.10     51.25 o 
   1  -3   2       49.54       56.19      2.40 o 
   2  -3   2      798.20      850.22      8.80 o 
   3  -3   2       22.86       20.43      2.23 o 
   4  -3   2      376.30      383.03      7.19 o 
   5  -3   2      157.39      163.28      5.61 o 
   6  -3   2       66.29       60.48      4.46 o 
   7  -3   2        1.37        4.45      2.83 o 
  -9  -2   2       20.19       23.92      3.76 o 
  -8  -2   2        2.20       -0.67      2.61 o 
  -7  -2   2        2.45       -2.09      2.37 o 
  -6  -2   2        2.19        3.04      1.89 o 
  -5  -2   2       23.39       34.42      2.49 o 
  -4  -2   2      798.98      796.00      8.33 o 
  -3  -2   2      331.87      341.91      4.91 o 
  -2  -2   2       64.57       53.17      2.17 o 
  -1  -2   2     9208.83     8645.82    120.81 o 
   0  -2   2     2346.85     2509.45     38.27 o 
   1  -2   2      405.13      466.06      5.25 o 
   2  -2   2     1347.91     1580.07     10.94 o 
   3  -2   2       62.73       62.63      2.81 o 
   4  -2   2      102.74      118.01      3.96 o 
   5  -2   2      178.96      178.78      5.49 o 
   6  -2   2       52.17       50.12      3.88 o 
   7  -2   2       49.59       41.63      4.20 o 
   8  -2   2        0.17        4.13      2.78 o 
  -9  -1   2       25.82       32.29      3.75 o 
  -8  -1   2       95.12       91.86      5.01 o 
  -7  -1   2      203.42      190.04      6.13 o 
  -6  -1   2       17.30       16.47      2.24 o 
  -5  -1   2        9.37        7.54      2.17 o 
  -4  -1   2       57.58       55.65      2.49 o 
  -3  -1   2        3.82        4.63      1.28 o 
  -2  -1   2        1.75        2.09      0.83 o 
  -1  -1   2      279.01      325.31      3.56 o 
   0  -1   2     2609.65     2759.99     61.97 o 
   1  -1   2        0.16        1.93      0.93 o 
   2  -1   2       72.38       69.22      2.24 o 
   3  -1   2      435.78      444.75      5.72 o 
   4  -1   2      467.78      507.86      6.81 o 
   5  -1   2      440.33      490.37      7.65 o 
   6  -1   2        0.02       -1.78      2.22 o 
   7  -1   2      166.48      144.85      5.77 o 
   8  -1   2        0.00        2.35      2.91 o 
  -8   0   2        0.85        2.65      2.69 o 
  -7   0   2       54.06       44.60      3.75 o 
  -6   0   2       90.11       81.21      3.99 o 
  -5   0   2      485.08      513.55      7.57 o 
  -4   0   2     4478.49     4098.93     92.52 o 
  -3   0   2       21.74       27.70      1.78 o 
  -2   0   2      848.35      910.64      7.17 o 
  -1   0   2     1821.97     1742.01     37.86 o 
   0   0   2      256.86      374.20      2.92 o 
   1   0   2      304.86      390.23      3.64 o 
   2   0   2      345.24      486.86      5.08 o 
   3   0   2     1091.49     1222.36      8.89 o 
   4   0   2      128.94      118.49      3.56 o 
   5   0   2      713.14      700.43      8.51 o 
   6   0   2      191.78      169.09      5.14 o 
   7   0   2       17.87       15.35      2.86 o 
   8   0   2      108.19      111.22      5.25 o 
   9   0   2       20.51       20.19      3.36 o 
  -8   1   2       25.65       32.23      3.89 o 
  -7   1   2       72.80       87.59      4.76 o 
  -6   1   2       39.97       35.37      3.40 o 
  -5   1   2       75.10       67.23      3.50 o 
  -4   1   2      142.00      155.86      4.40 o 
  -3   1   2     1089.98     1189.20      9.53 o 
  -2   1   2     4286.12     4206.07     76.80 o 
  -1   1   2    11609.05    10977.72    129.85 o 
   0   1   2        5.23        7.31      0.49 o 
   1   1   2     1340.57     1459.81     30.54 o 
   2   1   2      119.90      127.96      2.39 o 
   3   1   2      129.49      166.74      3.07 o 
   4   1   2       30.36       28.69      1.97 o 
   5   1   2      223.26      199.29      4.77 o 
   6   1   2       72.03       75.63      3.54 o 
   7   1   2      163.65      149.99      5.39 o 
   8   1   2       66.36       62.27      4.41 o 
   9   1   2       12.81        8.99      3.50 o 
  -8   2   2        2.02        1.59      2.72 o 
  -7   2   2       13.24       20.33      3.26 o 
  -6   2   2       29.86       40.09      3.56 o 
  -5   2   2      152.68      141.44      4.86 o 
  -4   2   2      228.55      234.94      5.52 o 
  -3   2   2      244.27      252.99      4.69 o 
  -2   2   2       50.02       61.47      2.37 o 
  -1   2   2     1256.30     1279.30      8.39 o 
   0   2   2     4203.54     3744.34    164.60 o 
   1   2   2     4177.82     3596.19     60.55 o 
   2   2   2     2430.44     2232.41     47.67 o 
   3   2   2      584.76      592.02      5.78 o 
   4   2   2      137.30      161.87      3.49 o 
   5   2   2        6.27       12.77      1.70 o 
   6   2   2       12.39       15.65      2.15 o 
   7   2   2       90.61       94.48      4.12 o 
   8   2   2      182.62      184.11      6.28 o 
   9   2   2        0.71       -2.15      2.78 o 
  -7   3   2        0.05       -0.74      2.69 o 
  -6   3   2       72.03       73.52      4.48 o 
  -5   3   2       96.96      106.07      4.56 o 
  -4   3   2      186.03      193.05      5.31 o 
  -3   3   2       77.18       85.24      3.41 o 
  -2   3   2     1850.45     1704.09     12.19 o 
  -1   3   2        3.67        7.58      1.17 o 
   0   3   2      442.41      424.52     14.97 o 
   1   3   2      381.15      380.41      4.40 o 
   2   3   2     5033.20     3944.69     74.77 o 
   3   3   2      604.53      564.17      5.91 o 
   4   3   2      427.12      360.54      5.23 o 
   5   3   2      759.24      794.08      8.57 o 
   6   3   2     1265.43     1298.53     12.26 o 
   7   3   2      136.03      127.66      4.82 o 
   8   3   2       15.60       14.14      2.80 o 
   9   3   2        0.00        0.17      2.63 o 
  10   3   2        1.98        3.28      3.04 o 
  -7   4   2        8.88       17.44      3.80 o 
  -6   4   2        0.52        4.35      2.59 o 
  -5   4   2       61.06       62.03      4.01 o 
  -4   4   2       40.48       37.51      3.42 o 
  -3   4   2       46.76       55.64      3.05 o 
  -2   4   2      864.07      828.96      9.13 o 
  -1   4   2      869.51      858.04      8.48 o 
   0   4   2      117.05      126.28     10.70 o 
   1   4   2      240.86      197.32      3.61 o 
   2   4   2      461.02      407.26      5.32 o 
   3   4   2      566.77      558.61      6.29 o 
   4   4   2     1325.95     1191.70     10.13 o 
   5   4   2        4.78        3.32      1.43 o 
   6   4   2        5.71        6.82      1.78 o 
   7   4   2       76.18       68.15      3.91 o 
   8   4   2        0.14       -2.24      2.46 o 
   9   4   2        9.03        7.50      3.28 o 
  10   4   2        5.86        3.06      3.43 o 
  -6   5   2       94.42      116.37      5.77 o 
  -5   5   2       25.17       22.55      3.30 o 
  -4   5   2      103.48      100.67      4.94 o 
  -3   5   2      317.06      312.89      7.21 o 
  -2   5   2      445.24      466.78      7.73 o 
  -1   5   2      102.78      105.12      3.85 o 
   0   5   2       56.43       59.40      2.00 o 
   1   5   2      625.40      569.54      6.94 o 
   2   5   2       75.04       73.45      2.83 o 
   3   5   2       82.84       85.64      2.93 o 
   4   5   2      122.17      138.24      3.98 o 
   5   5   2       41.75       42.03      2.68 o 
   6   5   2      180.62      157.20      4.84 o 
   7   5   2       23.44       18.12      2.67 o 
   8   5   2       54.89       50.29      3.94 o 
   9   5   2        8.40       18.03      2.84 o 
  10   5   2        0.00        5.50      2.67 o 
  -5   6   2        6.59        9.52      2.74 o 
  -4   6   2        8.67        6.49      2.56 o 
  -3   6   2      359.14      350.73      8.25 o 
  -2   6   2        9.41        5.89      2.41 o 
  -1   6   2       53.11       49.85      3.12 o 
   0   6   2        2.86        4.85      1.25 o 
   1   6   2        3.19        6.52      1.72 o 
   2   6   2       51.90       43.09      2.58 o 
   3   6   2      210.16      175.90      4.67 o 
   4   6   2      104.36       79.41      3.38 o 
   5   6   2      337.99      338.46      6.88 o 
   6   6   2      221.68      213.01      5.82 o 
   7   6   2       63.34       62.65      4.24 o 
   8   6   2        9.07       14.64      2.98 o 
   9   6   2       31.31       33.17      3.38 o 
  -4   7   2        1.11        0.57      2.95 o 
  -3   7   2       34.60       39.13      3.88 o 
  -2   7   2        4.83        2.72      2.56 o 
  -1   7   2       56.11       56.18      3.77 o 
   0   7   2      144.51      142.20      3.62 o 
   1   7   2      290.83      300.45      6.77 o 
   2   7   2      161.52      171.94      5.04 o 
   3   7   2        0.27        3.26      1.70 o 
   4   7   2       13.27       22.04      2.48 o 
   5   7   2      284.04      259.53      6.41 o 
   6   7   2      252.07      234.44      6.48 o 
   7   7   2       89.22       84.80      4.62 o 
   8   7   2       77.59       91.75      5.00 o 
   9   7   2        0.16       -0.19      2.76 o 
  -3   8   2       33.05       40.89      4.16 o 
  -2   8   2       12.72       22.93      3.50 o 
  -1   8   2       35.24       43.57      3.75 o 
   0   8   2       38.01       33.97      2.38 o 
   1   8   2        4.13        5.72      2.54 o 
   2   8   2      197.47      197.53      6.07 o 
   3   8   2        6.89       14.92      2.26 o 
   4   8   2       45.24       54.78      3.66 o 
   5   8   2        2.24        1.28      2.07 o 
   6   8   2      120.87      110.70      5.00 o 
   7   8   2      121.18      132.38      5.78 o 
   8   8   2        1.08        2.00      2.63 o 
   9   8   2        2.90        0.20      2.80 o 
  -2   9   2        2.93       -1.63      3.50 o 
  -1   9   2       28.86       26.30      3.91 o 
   0   9   2       36.10       45.94      2.74 o 
   1   9   2       59.66       52.04      4.29 o 
   2   9   2        3.15       -0.94      2.52 o 
   3   9   2      145.68      124.44      5.56 o 
   4   9   2      103.21      119.08      5.44 o 
   5   9   2       93.43      100.99      5.14 o 
   6   9   2       45.11       49.23      4.21 o 
   7   9   2        0.05       -2.48      2.48 o 
   8   9   2        1.92        5.54      2.95 o 
   0  10   2       26.14       31.72      2.87 o 
   1  10   2        0.00       -0.57      2.78 o 
   2  10   2        0.24        1.67      2.78 o 
   3  10   2        3.68        4.00      2.76 o 
   4  10   2      125.92      134.51      6.15 o 
   5  10   2       94.60      107.13      5.77 o 
   6  10   2        0.01        2.32      2.57 o 
   7  10   2       19.74       24.56      3.99 o 
  -5  -9   3       10.60       14.79      3.02 o 
  -4  -9   3       10.36       13.75      3.00 o 
  -3  -9   3        0.22       -3.13      3.13 o 
  -2  -9   3       16.98       16.79      3.47 o 
  -1  -9   3        7.21        7.80      3.11 o 
  -7  -8   3        1.37        0.61      2.54 o 
  -6  -8   3        0.64       -0.94      2.69 o 
  -5  -8   3       35.26       46.03      4.19 o 
  -4  -8   3       75.54       80.23      5.09 o 
  -3  -8   3       10.28        7.60      3.02 o 
  -2  -8   3        0.00       -1.52      2.67 o 
  -1  -8   3        7.64        6.54      2.71 o 
   0  -8   3        1.10        3.04      1.72 o 
   1  -8   3       46.32       50.27      4.59 o 
   2  -8   3        0.17       -1.83      3.30 o 
  -8  -7   3       36.86       39.69      4.36 o 
  -7  -7   3        6.93        9.75      2.93 o 
  -6  -7   3        8.68        8.76      2.98 o 
  -5  -7   3       31.38       27.33      3.53 o 
  -4  -7   3      165.46      161.33      5.79 o 
  -3  -7   3        3.98        4.52      2.30 o 
  -2  -7   3        1.75        4.19      2.26 o 
  -1  -7   3       82.21       88.57      4.54 o 
   0  -7   3       89.92       80.79      3.17 o 
   1  -7   3        7.06        4.72      3.06 o 
   2  -7   3        7.71        2.82      2.98 o 
   3  -7   3        3.31        8.67      2.61 o 
  -8  -6   3        0.01        3.87      2.65 o 
  -7  -6   3       30.76       31.89      3.47 o 
  -6  -6   3       17.66        8.44      2.86 o 
  -5  -6   3       21.19       21.53      2.91 o 
  -4  -6   3       42.68       36.19      3.01 o 
  -3  -6   3       42.69       36.94      3.16 o 
  -2  -6   3       16.69       15.89      2.34 o 
  -1  -6   3      291.02      291.50      6.94 o 
   0  -6   3      113.93      119.87      8.79 o 
   1  -6   3        1.32       -2.35      2.35 o 
   2  -6   3      142.36      172.69      6.05 o 
   3  -6   3       71.22       67.24      4.68 o 
   4  -6   3       14.37        5.75      3.67 o 
  -8  -5   3       13.77       16.37      3.34 o 
  -7  -5   3       15.20        8.43      2.85 o 
  -6  -5   3      111.64      126.40      5.05 o 
  -5  -5   3      226.46      215.67      5.91 o 
  -4  -5   3        5.50        5.82      1.85 o 
  -3  -5   3        0.42        1.30      1.69 o 
  -2  -5   3        2.37        4.37      1.70 o 
  -1  -5   3        5.11        6.65      1.80 o 
   0  -5   3      607.67      596.10      7.08 o 
   1  -5   3      154.75      151.92      5.05 o 
   2  -5   3      196.27      195.92      6.17 o 
   3  -5   3      360.05      362.87      8.52 o 
   4  -5   3       58.15       51.96      4.55 o 
   5  -5   3       32.61       25.04      4.42 o 
  -9  -4   3       17.13       14.03      3.87 o 
  -8  -4   3        0.09       -0.70      2.76 o 
  -7  -4   3       28.36       23.89      3.21 o 
  -6  -4   3        1.36        1.74      1.83 o 
  -5  -4   3       19.84       20.16      2.34 o 
  -4  -4   3       55.05       57.35      3.07 o 
  -3  -4   3       61.03       63.50      3.03 o 
  -2  -4   3     1947.25     2016.75     14.40 o 
  -1  -4   3      536.00      557.93      7.27 o 
   0  -4   3        1.06        1.86      1.07 o 
   1  -4   3        6.16        2.11      1.61 o 
   2  -4   3      107.21      123.12      4.20 o 
   3  -4   3      872.97      913.15     11.57 o 
   4  -4   3      289.36      294.52      7.44 o 
   5  -4   3       21.08       12.81      3.24 o 
   6  -4   3       84.55       62.60      4.93 o 
  -9  -3   3        0.23        0.20      2.46 o 
  -8  -3   3        0.13        0.00      2.52 o 
  -7  -3   3        8.97       14.92      2.50 o 
  -6  -3   3      159.25      164.21      5.48 o 
  -5  -3   3       55.08       48.66      3.03 o 
  -4  -3   3       78.59       89.09      3.45 o 
  -3  -3   3       16.10       20.51      2.06 o 
  -2  -3   3      196.06      169.58      4.09 o 
  -1  -3   3      940.37      918.19      8.47 o 
   0  -3   3      133.35      115.49      3.22 o 
   1  -3   3      619.98      646.17      7.52 o 
   2  -3   3      301.72      358.24      5.92 o 
   3  -3   3        7.08        8.32      2.45 o 
   4  -3   3        3.27        6.84      2.19 o 
   5  -3   3       15.06       15.02      2.97 o 
   6  -3   3        4.68        4.08      2.93 o 
   7  -3   3       76.78       68.73      5.22 o 
  -9  -2   3        0.55        2.02      2.78 o 
  -8  -2   3        0.00       -0.52      2.43 o 
  -7  -2   3        5.89       10.04      2.26 o 
  -6  -2   3      157.31      153.95      5.03 o 
  -5  -2   3      202.70      212.67      5.35 o 
  -4  -2   3        0.10        2.35      1.48 o 
  -3  -2   3      336.72      308.83      5.01 o 
  -2  -2   3     1379.12     1413.51     10.14 o 
  -1  -2   3        1.03        2.82      1.43 o 
   0  -2   3      603.56      603.11     22.99 o 
   1  -2   3        0.91       -0.13      1.06 o 
   2  -2   3       12.94       12.78      1.69 o 
   3  -2   3       27.13       25.23      2.08 o 
   4  -2   3      122.23      138.37      4.43 o 
   5  -2   3      572.15      588.36      9.17 o 
   6  -2   3       13.12       11.38      2.98 o 
   7  -2   3       25.04       22.46      3.69 o 
   8  -2   3        0.41        2.00      2.93 o 
  -9  -1   3        0.52        1.65      2.83 o 
  -8  -1   3        2.22       -1.95      3.06 o 
  -7  -1   3       77.68       75.32      4.33 o 
  -6  -1   3      110.81      114.95      4.51 o 
  -5  -1   3        2.18        3.22      1.74 o 
  -4  -1   3       63.07       60.61      2.81 o 
  -3  -1   3      519.74      457.20      5.86 o 
  -2  -1   3     1051.96     1077.15      8.26 o 
  -1  -1   3     1850.50     1955.29     10.79 o 
   0  -1   3      535.52      601.68      9.89 o 
   1  -1   3     1794.79     2118.23     11.29 o 
   2  -1   3        0.56        0.70      1.28 o 
   3  -1   3     1073.91     1283.58     10.19 o 
   4  -1   3      759.49      881.54      9.34 o 
   5  -1   3       67.09       63.06      3.42 o 
   6  -1   3        0.11       -1.06      2.26 o 
   7  -1   3       35.93       27.93      3.41 o 
   8  -1   3       73.88       71.95      4.93 o 
  -8   0   3        0.83       -2.56      2.70 o 
  -7   0   3       34.71       39.77      3.92 o 
  -6   0   3        8.08        1.30      3.11 o 
  -5   0   3        2.67        0.65      2.02 o 
  -4   0   3       32.20       46.56      2.90 o 
  -3   0   3      811.52      859.97      8.33 o 
  -2   0   3       21.59       19.20      1.43 o 
  -1   0   3     3502.09     3516.73     64.13 o 
   0   0   3    12496.91    15504.18    195.06 o 
   1   0   3     3963.27     4395.54     69.76 o 
   2   0   3      747.05      860.78      6.86 o 
   3   0   3      303.11      287.76      5.32 o 
   4   0   3      124.55      102.98      3.35 o 
   5   0   3       42.11       35.73      2.60 o 
   6   0   3      368.74      359.79      7.49 o 
   7   0   3      152.43      149.46      5.68 o 
   8   0   3       32.32       30.31      3.88 o 
   9   0   3        0.18        5.19      2.98 o 
  -8   1   3        0.78       -1.93      3.13 o 
  -7   1   3        3.47        1.46      2.67 o 
  -6   1   3        5.24        8.75      3.02 o 
  -5   1   3        9.63       13.81      2.35 o 
  -4   1   3     2696.28     2866.82     17.98 o 
  -3   1   3     1497.47     1608.12     11.73 o 
  -2   1   3      241.68      271.70      4.15 o 
  -1   1   3       23.18       22.66      1.43 o 
   0   1   3      529.65      517.26      7.84 o 
   1   1   3       30.90       20.08      1.17 o 
   2   1   3     3868.01     4071.22     70.23 o 
   3   1   3       22.01       40.04      2.23 o 
   4   1   3      550.01      645.27      7.07 o 
   5   1   3      270.58      294.98      5.49 o 
   6   1   3        5.84        1.78      1.95 o 
   7   1   3      132.18      122.39      5.00 o 
   8   1   3        1.44       -2.69      2.69 o 
   9   1   3       17.26       21.50      3.47 o 
  -8   2   3       10.40        9.40      3.67 o 
  -7   2   3       20.67       16.72      3.11 o 
  -6   2   3       44.12       42.61      3.53 o 
  -5   2   3      179.36      168.36      5.49 o 
  -4   2   3        5.95        5.67      1.89 o 
  -3   2   3      119.64      116.64      3.71 o 
  -2   2   3       25.89       32.47      2.04 o 
  -1   2   3     2616.69     2696.51     58.54 o 
   0   2   3     2295.65     2162.06     92.81 o 
   1   2   3       20.22       17.42      1.13 o 
   2   2   3      225.25      202.06      3.08 o 
   3   2   3     1575.12     1608.30     10.28 o 
   4   2   3       44.90       50.77      2.31 o 
   5   2   3     1368.32     1412.34     11.79 o 
   6   2   3      649.25      641.61      8.71 o 
   7   2   3        1.70        1.15      2.19 o 
   8   2   3        4.04        3.06      2.83 o 
   9   2   3       46.20       52.09      4.20 o 
  -7   3   3        6.31        9.25      3.37 o 
  -6   3   3       86.59       84.25      5.00 o 
  -5   3   3        3.59        2.17      2.59 o 
  -4   3   3      338.54      314.92      6.74 o 
  -3   3   3      249.98      262.37      5.30 o 
  -2   3   3        0.15        1.93      1.30 o 
  -1   3   3       40.32       38.90      2.01 o 
   0   3   3      261.70      217.13      4.92 o 
   1   3   3      716.47      797.76      6.65 o 
   2   3   3     1547.56     1454.93      9.47 o 
   3   3   3     2970.10     2766.05     63.62 o 
   4   3   3     1162.92     1143.56      9.57 o 
   5   3   3        0.09        1.46      1.33 o 
   6   3   3        0.91        1.87      1.89 o 
   7   3   3      521.41      528.27      8.83 o 
   8   3   3        6.23        4.91      2.35 o 
   9   3   3       21.40       24.61      3.56 o 
  10   3   3       16.98       26.67      4.04 o 
  -7   4   3        4.33        1.45      3.35 o 
  -6   4   3        9.36        6.75      3.02 o 
  -5   4   3       11.24       14.40      3.02 o 
  -4   4   3      965.77      996.00     12.39 o 
  -3   4   3        0.20       -0.98      1.96 o 
  -2   4   3       12.07       12.59      2.00 o 
  -1   4   3      139.91      131.21      3.69 o 
   0   4   3      544.34      491.04     25.07 o 
   1   4   3      227.43      277.18      4.48 o 
   2   4   3     1050.82     1041.29      8.50 o 
   3   4   3      540.74      563.98      6.39 o 
   4   4   3       90.43       80.19      2.93 o 
   5   4   3       19.38       13.86      1.80 o 
   6   4   3       10.53       18.87      1.98 o 
   7   4   3      201.19      197.49      5.76 o 
   8   4   3      166.55      145.04      5.51 o 
   9   4   3       10.52       11.30      2.72 o 
  10   4   3        0.02        4.45      2.83 o 
  -6   5   3        0.68        0.80      3.19 o 
  -5   5   3       55.55       43.04      4.20 o 
  -4   5   3       36.95       39.74      3.53 o 
  -3   5   3      456.84      437.42      8.17 o 
  -2   5   3       50.36       55.85      3.29 o 
  -1   5   3     1089.34      991.72     10.40 o 
   0   5   3      214.97      212.56      3.35 o 
   1   5   3        5.04        3.26      1.28 o 
   2   5   3       92.57       80.85      2.99 o 
   3   5   3      628.00      552.01      6.89 o 
   4   5   3        7.25        2.24      1.28 o 
   5   5   3      185.99      168.04      4.62 o 
   6   5   3       91.91       89.38      3.71 o 
   7   5   3       22.83       22.44      2.76 o 
   8   5   3      152.44      156.48      5.85 o 
   9   5   3       49.49       58.88      4.25 o 
  10   5   3        0.00       -1.61      2.70 o 
  -5   6   3       49.69       53.49      4.60 o 
  -4   6   3       11.86       13.42      3.13 o 
  -3   6   3       61.71       65.05      4.31 o 
  -2   6   3       15.94       25.79      2.87 o 
  -1   6   3        0.29        0.69      1.83 o 
   0   6   3      271.22      237.64      8.83 o 
   1   6   3      254.56      241.67      5.51 o 
   2   6   3      319.87      265.83      5.69 o 
   3   6   3      540.52      514.88      7.38 o 
   4   6   3       30.53       23.74      2.41 o 
   5   6   3      164.44      145.48      4.70 o 
   6   6   3       19.11       22.74      2.65 o 
   7   6   3        9.00        4.54      2.63 o 
   8   6   3      114.49      110.76      5.05 o 
   9   6   3       17.64       10.08      3.06 o 
  10   6   3       30.79       35.65      4.40 o 
  -4   7   3        1.07       -0.96      2.78 o 
  -3   7   3        0.08        0.52      2.52 o 
  -2   7   3      236.67      221.71      6.83 o 
  -1   7   3      155.46      158.92      5.66 o 
   0   7   3       24.38       18.87      1.85 o 
   1   7   3        2.85        3.35      1.80 o 
   2   7   3        0.25        3.91      1.85 o 
   3   7   3      329.06      326.60      6.44 o 
   4   7   3     1048.46     1031.18     11.54 o 
   5   7   3       72.79       60.79      3.70 o 
   6   7   3      486.70      490.82      9.05 o 
   7   7   3        0.06        1.93      2.19 o 
   8   7   3        6.63        2.67      2.78 o 
   9   7   3        2.23        3.76      2.65 o 
  -3   8   3        8.24        7.41      3.59 o 
  -2   8   3        3.05        1.93      2.91 o 
  -1   8   3       76.10       65.90      4.33 o 
   0   8   3       56.71       58.58      5.24 o 
   1   8   3      145.86      130.78      5.23 o 
   2   8   3       25.27       31.24      3.02 o 
   3   8   3        4.94        8.52      2.24 o 
   4   8   3       54.88       48.85      3.55 o 
   5   8   3       97.35      113.26      4.82 o 
   6   8   3       17.25       12.68      2.61 o 
   7   8   3      155.82      152.23      6.07 o 
   8   8   3       13.06       13.42      2.82 o 
   9   8   3       12.47       10.93      3.21 o 
  -2   9   3        9.19        7.12      3.48 o 
  -1   9   3        4.25        7.26      2.83 o 
   0   9   3        2.90        1.91      3.63 o 
   1   9   3       12.04        9.12      2.69 o 
   2   9   3        5.80        9.08      2.71 o 
   3   9   3       18.07       21.67      2.73 o 
   4   9   3      123.03      134.83      5.67 o 
   5   9   3       11.05       18.31      2.71 o 
   6   9   3       76.94       80.78      4.70 o 
   7   9   3        6.93        7.71      2.98 o 
   8   9   3       10.94       12.43      2.84 o 
   0  10   3        2.06        4.63      3.11 o 
   1  10   3        7.53        6.84      2.98 o 
   2  10   3       17.05       21.56      3.34 o 
   3  10   3       39.91       38.29      4.06 o 
   4  10   3       13.17       19.26      3.34 o 
   5  10   3       26.37       33.99      3.56 o 
   6  10   3        4.64        4.15      2.83 o 
   7  10   3        8.97       11.73      3.08 o 
   3  11   3       42.71       53.73      4.68 o 
   4  11   3        0.92       -0.20      3.17 o 
  -3  -9   4       25.42       26.46      3.97 o 
  -6  -8   4       19.24       18.89      3.93 o 
  -5  -8   4        3.62        2.89      2.72 o 
  -4  -8   4       34.99       35.49      3.77 o 
  -3  -8   4        5.01        7.23      2.61 o 
  -2  -8   4       12.28        9.38      3.26 o 
  -1  -8   4       17.78       23.34      3.47 o 
   0  -8   4        3.19        3.77      2.24 o 
   1  -8   4      114.10      145.73      7.04 o 
  -7  -7   4       24.91       23.18      3.86 o 
  -6  -7   4       13.28        9.75      2.87 o 
  -5  -7   4        6.70        4.11      2.89 o 
  -4  -7   4       11.14        6.51      2.63 o 
  -3  -7   4       92.08      101.75      5.08 o 
  -2  -7   4       63.29       53.04      3.96 o 
  -1  -7   4       18.63       18.19      3.15 o 
   0  -7   4        8.25        5.47      1.76 o 
   1  -7   4       10.10        7.97      3.48 o 
   2  -7   4       26.65       29.25      3.71 o 
   3  -7   4       25.14       32.01      4.23 o 
  -8  -6   4       15.57       11.92      3.28 o 
  -7  -6   4       17.96       17.76      3.45 o 
  -6  -6   4       49.88       60.83      4.42 o 
  -5  -6   4        5.20        6.78      2.28 o 
  -4  -6   4       58.10       50.30      3.74 o 
  -3  -6   4       51.46       39.59      3.57 o 
  -2  -6   4        0.05        0.41      1.93 o 
  -1  -6   4        1.16        4.72      1.87 o 
   0  -6   4      153.44      151.29      3.93 o 
   1  -6   4      149.22      157.55      5.64 o 
   2  -6   4       76.30       59.45      4.31 o 
   3  -6   4        2.98        4.21      2.65 o 
   4  -6   4       21.77       15.74      3.71 o 
  -8  -5   4       24.94       34.34      3.89 o 
  -7  -5   4       56.01       57.26      4.27 o 
  -6  -5   4        1.19       -1.39      2.13 o 
  -5  -5   4        1.41       -0.98      2.24 o 
  -4  -5   4       36.48       44.22      3.03 o 
  -3  -5   4       45.94       48.86      2.97 o 
  -2  -5   4       91.65       77.42      3.60 o 
  -1  -5   4       38.68       42.08      2.88 o 
   0  -5   4      162.64      142.96      4.78 o 
   1  -5   4      106.73      120.64      4.77 o 
   2  -5   4       44.74       39.48      3.60 o 
   3  -5   4        0.01       -1.52      2.83 o 
   4  -5   4        0.12        2.04      2.82 o 
   5  -5   4       65.94       59.59      5.18 o 
  -8  -4   4        8.67        7.50      3.04 o 
  -7  -4   4        4.09        2.96      2.76 o 
  -6  -4   4       87.44       95.24      4.63 o 
  -5  -4   4        1.05        0.13      1.89 o 
  -4  -4   4      226.44      213.89      5.60 o 
  -3  -4   4      287.66      275.76      6.08 o 
  -2  -4   4       65.72       67.97      3.24 o 
  -1  -4   4      370.46      348.82      6.17 o 
   0  -4   4      265.44      283.05      4.06 o 
   1  -4   4      993.41     1029.40     11.25 o 
   2  -4   4      146.91      145.26      5.05 o 
   3  -4   4      502.28      494.23      9.00 o 
   4  -4   4      222.07      222.28      6.88 o 
   5  -4   4       90.00      100.16      5.40 o 
   6  -4   4       15.67       14.33      3.78 o 
  -8  -3   4      107.77      107.20      5.81 o 
  -7  -3   4       36.83       37.30      3.62 o 
  -6  -3   4       91.67       95.91      4.43 o 
  -5  -3   4      150.78      152.07      4.90 o 
  -4  -3   4        5.13        2.71      1.82 o 
  -3  -3   4      213.56      217.13      5.05 o 
  -2  -3   4      538.11      543.78      7.08 o 
  -1  -3   4       18.60       24.99      2.11 o 
   0  -3   4      515.62      578.86     15.03 o 
   1  -3   4       56.61       57.05      2.88 o 
   2  -3   4      246.97      282.45      5.60 o 
   3  -3   4       81.70       85.91      3.99 o 
   4  -3   4       57.38       57.49      3.61 o 
   5  -3   4      120.64      111.87      5.22 o 
   6  -3   4       32.56       22.28      3.77 o 
   7  -3   4       56.51       56.51      4.81 o 
  -8  -2   4        0.01        2.19      2.89 o 
  -7  -2   4       44.30       49.70      4.01 o 
  -6  -2   4       34.81       43.02      3.25 o 
  -5  -2   4      581.62      567.18      8.61 o 
  -4  -2   4       35.98       41.64      2.64 o 
  -3  -2   4        5.68        8.80      1.39 o 
  -2  -2   4        0.09        0.00      1.30 o 
  -1  -2   4     1440.77     1432.54     10.67 o 
   0  -2   4      166.77      185.36      2.81 o 
   1  -2   4      629.52      639.81      7.18 o 
   2  -2   4      341.63      389.53      5.91 o 
   3  -2   4     1063.92     1224.05     11.43 o 
   4  -2   4        8.08       10.27      2.00 o 
   5  -2   4      155.33      162.11      5.37 o 
   6  -2   4       23.19       21.40      3.38 o 
   7  -2   4        0.12        0.54      2.72 o 
   8  -2   4       86.35       84.72      5.60 o 
  -8  -1   4        1.39        0.56      2.70 o 
  -7  -1   4       22.53       20.40      3.30 o 
  -6  -1   4       10.46       14.88      2.45 o 
  -5  -1   4      214.27      211.94      5.69 o 
  -4  -1   4      338.46      381.04      6.29 o 
  -3  -1   4       21.59       18.72      1.71 o 
  -2  -1   4      411.80      399.61      5.44 o 
  -1  -1   4      802.52      843.85      7.50 o 
   0  -1   4     2541.47     2812.76    198.98 o 
   1  -1   4     1949.27     2357.76     13.06 o 
   2  -1   4       10.39        6.64      1.26 o 
   3  -1   4       71.82       88.12      3.22 o 
   4  -1   4      163.49      158.25      4.59 o 
   5  -1   4        3.68        1.50      1.93 o 
   6  -1   4      198.03      181.78      5.90 o 
   7  -1   4        0.02       -2.72      2.72 o 
   8  -1   4        3.39        3.00      3.08 o 
  -8   0   4       11.78        8.01      3.09 o 
  -7   0   4        4.58        5.52      2.48 o 
  -6   0   4        0.47        1.50      2.30 o 
  -5   0   4      136.10      144.51      4.69 o 
  -4   0   4        7.23        6.10      2.98 o 
  -3   0   4       45.10       47.96      2.47 o 
  -2   0   4      878.82      942.07      8.22 o 
  -1   0   4       73.05       78.95      2.45 o 
   1   0   4      896.53      974.43      7.49 o 
   2   0   4      909.36      993.71      8.19 o 
   3   0   4     2053.59     2505.24     14.55 o 
   4   0   4     1352.56     1612.67     12.74 o 
   5   0   4        8.68       12.40      2.26 o 
   6   0   4       66.24       69.54      3.59 o 
   7   0   4       73.19       75.88      4.37 o 
   8   0   4       21.79       19.34      3.93 o 
   9   0   4        0.00        2.44      3.15 o 
  -8   1   4       11.24        1.19      3.45 o 
  -7   1   4        0.92        1.87      2.76 o 
  -6   1   4      645.98      647.93     10.67 o 
  -5   1   4      519.26      503.56      8.38 o 
  -4   1   4       38.06       45.17      3.05 o 
  -3   1   4       79.20       80.40      3.11 o 
  -2   1   4       51.04       39.74      2.05 o 
  -1   1   4        5.73        7.66      1.13 o 
   0   1   4     1540.60     1697.34     23.14 o 
   1   1   4       78.53       81.06      2.40 o 
   2   1   4     2007.11     2257.48     12.12 o 
   3   1   4       65.44       68.96      2.50 o 
   4   1   4        0.00        1.39      1.32 o 
   5   1   4      585.87      611.73      7.97 o 
   6   1   4       30.78       27.43      2.75 o 
   7   1   4      203.51      197.00      6.20 o 
   8   1   4       79.82       76.98      4.69 o 
   9   1   4        4.81       12.84      3.35 o 
  -7   2   4        8.86        8.49      2.65 o 
  -6   2   4       76.97       66.40      4.26 o 
  -5   2   4       11.50       17.59      2.78 o 
  -4   2   4        3.60       14.01      2.08 o 
  -3   2   4      549.66      592.36      7.69 o 
  -2   2   4     1215.96     1238.35     10.20 o 
  -1   2   4      480.23      554.33      5.99 o 
   0   2   4      182.83      188.32      8.10 o 
   1   2   4     1237.62     1191.09      8.22 o 
   2   2   4      535.50      649.47      6.15 o 
   3   2   4      548.05      593.86      6.22 o 
   4   2   4      718.84      735.14      7.70 o 
   5   2   4      285.52      258.46      5.44 o 
   6   2   4       58.44       74.63      3.64 o 
   7   2   4        5.42        2.09      2.50 o 
   8   2   4       43.73       41.92      4.05 o 
   9   2   4        4.02        3.65      3.02 o 
  -7   3   4       45.85       74.36      4.97 o 
  -6   3   4       11.69        8.99      2.89 o 
  -5   3   4       20.08       20.36      3.10 o 
  -4   3   4      191.40      189.53      5.53 o 
  -3   3   4       12.04       20.43      2.04 o 
  -2   3   4       67.62       60.13      2.89 o 
  -1   3   4     2576.35     2895.63     15.86 o 
   0   3   4      108.05      102.03      3.11 o 
   1   3   4     2063.58     1984.28     11.65 o 
   2   3   4     3294.91     2945.94     66.24 o 
   3   3   4      495.08      538.95      6.12 o 
   4   3   4       99.69      129.85      3.61 o 
   5   3   4      179.12      177.12      4.66 o 
   6   3   4       13.38       15.44      2.17 o 
   7   3   4      253.26      238.38      6.39 o 
   8   3   4       80.19       85.22      4.39 o 
   9   3   4        0.12        0.19      2.76 o 
  10   3   4        4.17        5.17      3.32 o 
  -6   4   4       22.01       18.23      3.60 o 
  -5   4   4       14.14       17.05      2.80 o 
  -4   4   4       98.06      103.17      4.92 o 
  -3   4   4        4.27        6.24      2.09 o 
  -2   4   4        8.08        6.26      1.71 o 
  -1   4   4      395.44      427.20      6.16 o 
   0   4   4       77.95       86.24      2.31 o 
   1   4   4      110.08       87.97      2.92 o 
   2   4   4        0.26        2.96      1.20 o 
   3   4   4      147.32      189.43      3.81 o 
   4   4   4      898.76      948.74     10.87 o 
   5   4   4      214.62      195.17      4.76 o 
   6   4   4       77.99       73.13      3.58 o 
   7   4   4      325.15      292.20      7.03 o 
   8   4   4       19.44       16.19      2.78 o 
   9   4   4        1.77        3.50      2.98 o 
  10   4   4       80.35       88.38      5.58 o 
  -6   5   4       24.04       16.50      3.99 o 
  -5   5   4       18.54       14.13      3.10 o 
  -4   5   4       46.70       45.01      3.96 o 
  -3   5   4      165.07      165.45      5.76 o 
  -2   5   4        5.53       -0.91      1.85 o 
  -1   5   4       27.98       37.68      2.56 o 
   0   5   4      276.04      251.67      7.49 o 
   1   5   4      655.72      724.68      8.00 o 
   2   5   4     2108.57     2254.93     14.56 o 
   3   5   4       59.74       59.56      2.72 o 
   4   5   4      319.73      283.77      5.60 o 
   5   5   4       19.82       22.43      1.97 o 
   6   5   4      175.46      150.46      4.68 o 
   7   5   4       21.84       26.13      2.50 o 
   8   5   4       80.25       63.75      4.07 o 
   9   5   4        0.00       -2.89      2.89 o 
  10   5   4       22.87       21.49      4.38 o 
  -5   6   4        3.30        7.41      3.00 o 
  -4   6   4       20.42       22.40      3.45 o 
  -3   6   4       11.78        7.32      2.80 o 
  -2   6   4       77.58       68.81      3.70 o 
  -1   6   4       27.07       27.24      2.63 o 
   0   6   4      777.05      692.29     30.20 o 
   1   6   4       26.66       21.38      2.26 o 
   2   6   4      252.74      288.33      5.64 o 
   3   6   4       34.95       23.96      2.17 o 
   4   6   4        3.16        1.30      1.41 o 
   5   6   4      264.51      207.43      5.51 o 
   6   6   4      409.93      360.19      7.37 o 
   7   6   4        0.41        0.56      1.93 o 
   8   6   4       87.96       95.85      4.76 o 
   9   6   4        8.73       10.25      3.06 o 
  10   6   4        9.13        9.65      3.17 o 
  -4   7   4       33.94       46.36      4.25 o 
  -3   7   4       23.05       24.57      3.76 o 
  -2   7   4       44.58       44.13      3.66 o 
  -1   7   4        9.73       11.97      2.50 o 
   0   7   4       49.16       51.93      2.45 o 
   1   7   4      209.94      177.93      5.33 o 
   2   7   4       97.31      111.17      4.33 o 
   3   7   4      273.29      244.70      6.07 o 
   4   7   4      574.20      518.13      8.20 o 
   5   7   4        0.21        5.89      1.67 o 
   6   7   4      206.36      189.71      5.66 o 
   7   7   4       20.29       10.22      2.74 o 
   8   7   4       38.80       43.02      3.41 o 
   9   7   4       30.17       40.23      3.54 o 
  -3   8   4       40.57       28.36      3.73 o 
  -2   8   4       44.40       40.41      4.31 o 
  -1   8   4       36.65       40.07      3.84 o 
   0   8   4       42.20       42.15      2.71 o 
   1   8   4       48.35       50.99      3.70 o 
   2   8   4       23.68       21.03      3.21 o 
   3   8   4      678.09      746.67     11.02 o 
   4   8   4      231.77      190.39      6.27 o 
   5   8   4        1.84        2.35      2.26 o 
   6   8   4        2.69        2.22      2.17 o 
   7   8   4       97.02       96.80      5.08 o 
   8   8   4        5.92        8.17      2.74 o 
   9   8   4        9.84       16.18      3.19 o 
  -2   9   4        2.01       -2.24      3.07 o 
  -1   9   4       58.43       58.53      4.51 o 
   0   9   4       16.39       18.55      3.81 o 
   1   9   4      127.73      143.43      5.93 o 
   2   9   4       85.11       99.39      4.89 o 
   3   9   4       14.58       21.26      2.84 o 
   4   9   4        0.08        0.61      2.32 o 
   5   9   4       16.70       15.79      2.85 o 
   6   9   4        3.88        8.45      2.39 o 
   7   9   4        0.13        0.35      2.06 o 
   8   9   4        1.94        3.85      2.56 o 
   0  10   4       28.21       22.71      4.51 o 
   1  10   4       11.20       13.81      3.08 o 
   2  10   4       46.20       35.98      4.12 o 
   3  10   4       23.02       28.91      3.50 o 
   4  10   4        2.60        3.00      2.59 o 
   5  10   4        4.36        3.24      2.48 o 
   6  10   4        0.12       -0.74      2.26 o 
   7  10   4       15.93       23.37      3.47 o 
   3  11   4       81.65       87.71      5.71 o 
   4  11   4       71.62       88.96      5.41 o 
   5  11   4        0.45        4.91      2.87 o 
  -5  -8   5        2.01       -0.20      2.98 o 
  -4  -8   5       21.21       16.28      3.60 o 
  -3  -8   5       14.15       12.25      3.39 o 
  -2  -8   5       18.29       16.09      3.61 o 
  -1  -8   5      149.35      176.43      7.07 o 
   0  -8   5       49.86       55.87      3.39 o 
  -6  -7   5       18.06       26.08      3.36 o 
  -5  -7   5       31.89       44.09      3.97 o 
  -4  -7   5       30.86       34.56      3.58 o 
  -3  -7   5        0.28        0.17      2.30 o 
  -2  -7   5       28.96       16.75      3.43 o 
  -1  -7   5       15.31       15.89      2.97 o 
   0  -7   5       65.60       56.76      3.18 o 
   1  -7   5        0.05        1.30      2.57 o 
   2  -7   5       36.01       38.63      4.38 o 
  -7  -6   5       11.97       11.90      3.26 o 
  -6  -6   5       34.67       34.05      3.82 o 
  -5  -6   5       15.30       12.36      3.21 o 
  -4  -6   5        6.28        6.58      2.52 o 
  -3  -6   5       22.62       15.32      2.89 o 
  -2  -6   5      195.86      187.59      6.33 o 
  -1  -6   5      157.68      142.92      5.53 o 
   0  -6   5       14.82       10.01      2.00 o 
   1  -6   5       13.41       10.88      2.72 o 
   2  -6   5        1.41        2.06      2.65 o 
   3  -6   5       62.77       51.96      4.70 o 
   4  -6   5       77.80       86.47      6.06 o 
  -7  -5   5        0.27       -1.48      2.69 o 
  -6  -5   5        0.53        2.50      2.50 o 
  -5  -5   5       37.90       43.54      3.86 o 
  -4  -5   5       87.58       84.79      4.21 o 
  -3  -5   5       36.70       43.38      3.03 o 
  -2  -5   5       44.26       43.72      3.34 o 
  -1  -5   5       42.48       45.27      3.21 o 
   0  -5   5       40.95       35.84      2.67 o 
   1  -5   5       74.20       91.26      4.43 o 
   2  -5   5        1.63        2.07      2.46 o 
   3  -5   5        4.35        6.95      2.69 o 
   4  -5   5       21.04       19.38      3.71 o 
   5  -5   5       12.32        2.80      4.17 o 
  -8  -4   5        5.72        5.21      3.15 o 
  -7  -4   5       10.26       11.84      2.71 o 
  -6  -4   5      105.76       93.56      4.95 o 
  -5  -4   5       15.54       19.04      2.80 o 
  -4  -4   5        0.04       -0.63      1.83 o 
  -3  -4   5       24.23       26.68      2.43 o 
  -2  -4   5       92.20       86.09      3.93 o 
  -1  -4   5      864.97      857.05     10.42 o 
   0  -4   5      174.84      182.39      4.34 o 
   1  -4   5      791.85      892.81     11.01 o 
   2  -4   5      426.24      463.69      8.49 o 
   3  -4   5        3.27        4.61      2.54 o 
   4  -4   5       13.83       19.41      3.17 o 
   5  -4   5        0.01       -1.76      3.28 o 
   6  -4   5       29.10       16.99      4.38 o 
  -8  -3   5       13.30       14.25      3.08 o 
  -7  -3   5        3.97        7.67      2.69 o 
  -6  -3   5        1.81        2.39      2.30 o 
  -5  -3   5      271.13      265.55      6.85 o 
  -4  -3   5        6.63        8.13      1.82 o 
  -3  -3   5      461.41      450.20      7.30 o 
  -2  -3   5       38.23       48.63      2.79 o 
  -1  -3   5       10.74       13.74      2.15 o 
   0  -3   5       23.37       22.89      2.41 o 
   1  -3   5      103.80      117.32      4.01 o 
   2  -3   5      383.34      351.28      6.94 o 
   3  -3   5      553.85      611.57      9.24 o 
   4  -3   5       19.52       25.27      2.93 o 
   5  -3   5       83.77       74.25      4.82 o 
   6  -3   5        0.11       -0.70      3.04 o 
   7  -3   5        3.37       -0.82      3.35 o 
  -8  -2   5        1.41        1.93      2.87 o 
  -7  -2   5        3.44        9.73      2.59 o 
  -6  -2   5        2.60        1.17      2.28 o 
  -5  -2   5        2.06        1.63      2.07 o 
  -4  -2   5       67.17       62.19      3.39 o 
  -3  -2   5       17.67       15.06      1.85 o 
  -2  -2   5      709.57      657.64      7.95 o 
  -1  -2   5      657.01      637.62      7.55 o 
   0  -2   5      838.42      884.40     29.05 o 
   1  -2   5      580.17      670.57      7.80 o 
   2  -2   5      373.78      379.79      6.29 o 
   3  -2   5        0.03       -1.89      1.89 o 
   4  -2   5       51.94       56.68      3.48 o 
   5  -2   5       32.30       31.18      3.27 o 
   6  -2   5      402.79      380.93      9.53 o 
   7  -2   5        8.84        8.10      3.26 o 
  -8  -1   5        9.07        7.82      3.22 o 
  -7  -1   5      176.26      174.11      6.82 o 
  -6  -1   5       12.30        7.08      2.89 o 
  -5  -1   5        0.10       -0.24      2.00 o 
  -4  -1   5      128.01      131.75      4.39 o 
  -3  -1   5      315.49      312.58      5.64 o 
  -2  -1   5      174.62      157.93      4.10 o 
  -1  -1   5      681.98      751.99      7.67 o 
   0  -1   5      471.54      508.41      5.24 o 
   1  -1   5      209.87      216.75      4.20 o 
   2  -1   5       55.34       45.62      2.51 o 
   3  -1   5       90.37      115.72      3.88 o 
   4  -1   5      509.79      562.21      8.09 o 
   5  -1   5       85.41       85.55      4.04 o 
   6  -1   5       35.24       37.95      3.43 o 
   7  -1   5        0.02        3.02      2.63 o 
   8  -1   5        0.03        4.67      2.93 o 
  -8   0   5        0.71        5.00      2.98 o 
  -7   0   5       11.41        9.12      2.89 o 
  -6   0   5       54.93       48.86      3.59 o 
  -5   0   5       50.21       46.99      3.40 o 
  -4   0   5      289.52      283.52      6.12 o 
  -3   0   5      157.41      165.50      4.46 o 
  -2   0   5      114.65      112.62      3.48 o 
  -1   0   5       64.97       47.07      2.20 o 
   0   0   5      137.34      112.45      5.90 o 
   1   0   5      666.41      729.66      7.10 o 
   2   0   5     2260.54     2773.43     15.27 o 
   3   0   5        0.04        0.56      1.50 o 
   4   0   5       74.56       77.39      3.45 o 
   5   0   5      776.16      820.84     11.72 o 
   6   0   5       44.33       39.32      3.40 o 
   7   0   5        9.34       14.92      2.87 o 
   8   0   5        3.94       -1.26      3.13 o 
  -7   1   5        9.87        4.11      2.97 o 
  -6   1   5      107.54      110.10      5.31 o 
  -5   1   5       38.82       37.30      3.36 o 
  -4   1   5        1.06        1.52      2.06 o 
  -3   1   5      269.34      270.63      5.33 o 
  -2   1   5     1133.09     1146.06      9.95 o 
  -1   1   5      514.35      538.50      6.22 o 
   0   1   5      757.45      715.62      9.13 o 
   1   1   5      780.12      822.40      7.26 o 
   2   1   5      272.01      319.63      4.63 o 
   3   1   5      162.25      146.67      3.82 o 
   4   1   5        0.41        0.76      1.41 o 
   5   1   5      456.85      516.84      7.69 o 
   6   1   5       24.18       19.89      2.45 o 
   7   1   5      206.33      194.84      6.43 o 
   8   1   5       21.89       26.78      3.39 o 
   9   1   5       20.24       21.02      3.93 o 
  -7   2   5        6.59       16.23      3.19 o 
  -6   2   5       27.07       34.91      3.58 o 
  -5   2   5      815.69      838.58     11.82 o 
  -4   2   5       42.91       39.17      2.84 o 
  -3   2   5        5.04        6.04      1.70 o 
  -2   2   5        5.93        5.49      1.70 o 
  -1   2   5        0.58        0.28      1.13 o 
   0   2   5       12.85       12.02      0.93 o 
   1   2   5      797.88      782.91      7.12 o 
   2   2   5      173.63      175.73      3.49 o 
   3   2   5      692.76      664.34      7.12 o 
   4   2   5       68.45       72.50      2.93 o 
   5   2   5      139.71      115.48      4.23 o 
   6   2   5      119.01      116.69      4.57 o 
   7   2   5      154.36      142.76      5.36 o 
   8   2   5      283.51      287.61      8.29 o 
   9   2   5      298.23      278.32      8.70 o 
  -7   3   5       21.05       20.78      3.76 o 
  -6   3   5       18.72       19.10      3.17 o 
  -5   3   5        8.96        9.06      2.98 o 
  -4   3   5      187.35      203.06      5.90 o 
  -3   3   5       59.79       49.64      3.11 o 
  -2   3   5      385.35      457.85      6.70 o 
  -1   3   5      323.06      296.42      5.09 o 
   0   3   5      745.28      801.94     21.20 o 
   1   3   5      963.44     1054.35      8.67 o 
   6   3   5      309.35      301.36      6.58 o 
   7   3   5      152.50      147.33      5.21 o 
   8   3   5      174.12      171.72      6.21 o 
   9   3   5        0.01        0.37      2.95 o 
  -6   4   5        1.34        3.96      2.63 o 
  -5   4   5       30.50       31.28      3.60 o 
  -4   4   5        0.20       -1.11      2.39 o 
  -3   4   5       21.12       16.79      2.47 o 
  -2   4   5        8.69       12.45      2.09 o 
  -1   4   5       70.05       64.09      3.07 o 
   0   4   5      130.19      106.60      2.40 o 
   1   4   5        0.01        0.15      1.06 o 
   2   4   5     1421.78     1332.52     10.58 o 
   3   4   5       28.33       26.91      1.88 o 
   4   4   5     1103.87     1137.32     10.35 o 
   5   4   5       29.58       20.66      2.10 o 
   6   4   5        0.10        0.67      1.67 o 
   7   4   5       28.26       34.16      2.78 o 
   8   4   5       17.94       13.46      3.02 o 
   9   4   5        4.79        8.17      2.80 o 
  10   4   5       14.27       16.44      3.50 o 
  -5   5   5       88.16      110.57      5.69 o 
  -4   5   5        2.18       -1.41      2.41 o 
  -3   5   5       71.09       77.84      4.15 o 
  -2   5   5      410.58      411.29      7.51 o 
  -1   5   5      103.82      106.91      4.01 o 
   0   5   5      278.58      309.76      4.16 o 
   1   5   5      149.58      147.55      4.13 o 
   2   5   5      346.86      322.63      5.45 o 
   3   5   5      431.71      417.65      6.25 o 
   4   5   5      618.97      629.72      7.99 o 
   5   5   5       17.16       21.99      3.51 o 
   6   5   5        0.30        1.63      1.80 o 
   7   5   5      312.75      296.04      7.15 o 
   8   5   5        0.01       -0.93      2.56 o 
   9   5   5       24.67       29.17      3.52 o 
  10   5   5        0.09       -2.24      3.24 o 
  -5   6   5       11.52        5.21      3.41 o 
  -4   6   5       84.42       66.44      4.84 o 
  -3   6   5       11.62       15.88      2.59 o 
  -2   6   5       93.63       93.73      4.47 o 
  -1   6   5        2.28       -1.20      2.00 o 
   0   6   5      166.51      162.52      8.15 o 
   1   6   5       90.61       84.88      3.71 o 
   2   6   5       58.28       47.42      2.90 o 
   3   6   5      150.97      121.49      3.97 o 
   4   6   5      392.60      408.57      6.78 o 
   5   6   5      133.21      110.68      4.20 o 
   6   6   5        8.04        9.32      2.11 o 
   7   6   5      240.98      245.64      6.72 o 
   8   6   5       73.70       71.44      4.18 o 
   9   6   5       13.03       11.95      3.21 o 
  10   6   5        5.81        6.82      3.19 o 
  -4   7   5        3.25        2.57      3.11 o 
  -3   7   5        0.17        3.33      2.69 o 
  -2   7   5        0.65        4.69      2.48 o 
  -1   7   5       68.57       79.18      4.30 o 
   0   7   5      181.11      173.47     10.02 o 
   1   7   5       49.68       43.48      3.16 o 
   2   7   5      773.88      847.98     10.50 o 
   3   7   5       60.99       72.81      3.70 o 
   4   7   5        0.84        1.76      1.87 o 
   5   7   5        0.85        3.24      1.65 o 
   6   7   5        8.47        4.32      2.26 o 
   7   7   5        0.22       -1.65      2.20 o 
   8   7   5       15.96       14.18      2.60 o 
   9   7   5        9.87       15.38      3.24 o 
  -3   8   5       49.90       59.41      4.86 o 
  -2   8   5        1.67        2.52      2.83 o 
  -1   8   5       13.08       10.95      2.95 o 
   0   8   5        1.60       -0.05      1.79 o 
   1   8   5       34.67       36.10      3.40 o 
   2   8   5      538.53      465.01      9.19 o 
   3   8   5      158.02      149.26      5.23 o 
   4   8   5      320.86      246.78      6.45 o 
   5   8   5      101.49       96.22      4.34 o 
   6   8   5        1.22        3.13      2.02 o 
   7   8   5      101.74       81.89      4.58 o 
   8   8   5        1.11        1.59      2.56 o 
   9   8   5        6.59        8.67      2.87 o 
  -2   9   5        3.49        2.46      2.95 o 
  -1   9   5       15.53       26.97      3.58 o 
   0   9   5        0.28        1.51      1.66 o 
   1   9   5        6.99        5.74      2.96 o 
   2   9   5       71.01       72.19      4.26 o 
   3   9   5       28.67       32.95      3.45 o 
   4   9   5       62.35       55.05      4.05 o 
   5   9   5       47.04       45.19      3.47 o 
   6   9   5      142.64      133.99      5.47 o 
   7   9   5        5.93        4.78      2.89 o 
   8   9   5        6.71       -0.57      2.63 o 
   0  10   5        6.08        4.93      2.03 o 
   1  10   5        0.44       -2.87      2.87 o 
   2  10   5       10.43       17.83      3.37 o 
   3  10   5        0.60       -0.35      2.78 o 
   4  10   5       36.62       44.57      4.23 o 
   5  10   5       62.19       49.29      4.70 o 
   6  10   5       11.41       10.40      3.04 o 
   7  10   5       19.50       13.90      3.17 o 
   3  11   5        0.00        0.61      2.93 o 
   4  11   5        4.31        8.08      3.11 o 
   5  11   5       28.72       35.02      4.15 o 
  -5  -7   6        0.00       -0.41      2.48 o 
  -4  -7   6        8.35       10.51      2.71 o 
  -3  -7   6        7.77        0.56      3.04 o 
  -2  -7   6       14.16       15.05      3.30 o 
  -1  -7   6        8.93        7.02      3.15 o 
   0  -7   6       68.75       65.92      3.61 o 
   1  -7   6       18.29       19.71      3.56 o 
  -6  -6   6        5.00        2.74      3.30 o 
  -5  -6   6        1.84       -2.78      2.78 o 
  -4  -6   6       77.58       81.28      4.65 o 
  -3  -6   6       93.51       93.41      5.21 o 
  -2  -6   6       69.16       71.40      4.44 o 
  -1  -6   6        2.38       10.82      2.57 o 
   0  -6   6        6.04        6.04      2.11 o 
   1  -6   6       73.42       80.94      5.02 o 
   2  -6   6       19.16       11.98      3.58 o 
   3  -6   6       21.07       25.86      4.00 o 
  -7  -5   6        5.49       12.62      3.04 o 
  -6  -5   6        2.17        4.54      2.63 o 
  -5  -5   6       23.18       23.27      3.25 o 
  -4  -5   6       49.33       39.74      3.77 o 
  -3  -5   6        6.14        5.84      2.08 o 
  -2  -5   6        6.92        7.63      2.35 o 
  -1  -5   6       20.39       21.23      2.97 o 
   0  -5   6       13.52       12.71      1.96 o 
   1  -5   6       41.22       43.27      3.81 o 
   2  -5   6       26.66       31.09      3.32 o 
   3  -5   6        0.54       -2.61      3.07 o 
   4  -5   6        6.96        8.39      3.04 o 
  -7  -4   6        0.02       -0.19      2.50 o 
  -6  -4   6       13.15       10.56      3.06 o 
  -5  -4   6       21.05       23.53      2.93 o 
  -4  -4   6       69.80       65.64      4.20 o 
  -3  -4   6      217.99      199.07      6.14 o 
  -2  -4   6       86.18       60.84      3.65 o 
  -1  -4   6      960.92      954.19     11.73 o 
   0  -4   6      263.27      271.54      4.87 o 
   1  -4   6        0.88       -0.52      2.15 o 
   2  -4   6       22.37       16.52      2.87 o 
   3  -4   6        9.27       11.66      2.91 o 
   4  -4   6      182.74      160.47      6.64 o 
   5  -4   6      112.98      113.97      6.29 o 
  -7  -3   6       11.88        7.36      3.04 o 
  -6  -3   6        0.05        0.65      2.57 o 
  -5  -3   6       24.07       26.30      3.12 o 
  -4  -3   6       71.52       66.06      3.83 o 
  -3  -3   6        0.07        0.11      1.83 o 
  -2  -3   6      105.56      111.57      4.22 o 
  -1  -3   6     1086.44     1091.92     11.51 o 
   0  -3   6      848.52      795.70     18.48 o 
   1  -3   6       24.59       34.56      2.75 o 
   2  -3   6      174.95      176.89      5.41 o 
   3  -3   6       53.90       64.92      4.00 o 
   4  -3   6        9.17       11.64      3.04 o 
   5  -3   6        5.68        6.80      2.69 o 
   6  -3   6        0.42       -0.19      3.04 o 
  -8  -2   6        0.38        0.61      2.74 o 
  -7  -2   6        0.74        2.89      2.48 o 
  -6  -2   6       23.74       27.15      3.32 o 
  -5  -2   6        7.81       12.30      2.22 o 
  -4  -2   6       23.36       26.25      2.69 o 
  -3  -2   6       22.54       25.10      2.45 o 
  -2  -2   6      207.83      186.39      4.93 o 
  -1  -2   6      164.86      161.16      4.54 o 
   0  -2   6       12.35        9.79      1.33 o 
   1  -2   6       54.63       61.34      3.14 o 
   2  -2   6       41.85       40.41      2.75 o 
   3  -2   6      284.08      290.96      6.60 o 
   4  -2   6      310.21      323.40      7.36 o 
   5  -2   6        3.27        0.74      2.58 o 
   6  -2   6        3.07        6.58      3.15 o 
   7  -2   6        7.26        6.17      3.08 o 
  -7  -1   6        8.00        7.02      3.00 o 
  -6  -1   6       77.88       87.95      4.58 o 
  -5  -1   6       40.86       40.01      3.27 o 
  -4  -1   6      122.14      115.11      4.31 o 
  -3  -1   6      101.89      108.36      4.05 o 
  -2  -1   6      177.70      167.13      4.58 o 
  -1  -1   6       85.68       81.22      3.21 o 
   0  -1   6      968.27     1025.53      6.88 o 
   1  -1   6     1559.78     1782.80     13.22 o 
   2  -1   6       43.75       44.91      2.68 o 
   3  -1   6       12.43       12.42      2.11 o 
   4  -1   6      297.60      320.79      6.82 o 
   5  -1   6        4.88        7.39      2.08 o 
   6  -1   6        6.29        0.46      3.11 o 
   7  -1   6      209.70      212.12      7.37 o 
   8  -1   6        0.15       -0.81      3.37 o 
  -7   0   6        0.98       -0.91      2.57 o 
  -6   0   6        9.43        7.43      2.91 o 
  -5   0   6       19.02       16.73      2.54 o 
  -4   0   6        1.46        5.15      1.80 o 
  -3   0   6       13.58       10.81      2.43 o 
  -2   0   6      297.60      264.62      5.46 o 
  -1   0   6     1085.28     1133.56     10.07 o 
   0   0   6      999.98     1153.07     16.90 o 
   1   0   6       73.60       65.85      2.83 o 
   2   0   6       90.82       92.09      3.45 o 
   3   0   6     1076.98     1120.98     10.83 o 
   4   0   6        1.60        0.72      1.96 o 
   5   0   6        6.01        8.73      2.54 o 
   6   0   6       25.05       26.99      5.42 o 
   7   0   6       68.75       67.05      4.54 o 
   8   0   6        2.64        0.74      2.93 o 
  -7   1   6       25.51       20.25      3.71 o 
  -6   1   6       54.09       47.70      4.05 o 
  -5   1   6      182.57      196.96      6.16 o 
  -4   1   6        1.75        0.00      1.82 o 
  -3   1   6      158.57      167.79      4.76 o 
  -2   1   6       43.17       59.16      2.90 o 
  -1   1   6      651.74      693.14      7.71 o 
   0   1   6       60.83       59.64      3.71 o 
   1   1   6      540.00      542.42      6.45 o 
   2   1   6      141.28      166.26      4.02 o 
   3   1   6     1040.20     1157.01     10.32 o 
   4   1   6        1.20        1.04      1.63 o 
   5   1   6      360.48      382.34      6.87 o 
   6   1   6      171.37      170.65      5.60 o 
   7   1   6        5.28        6.76      2.89 o 
   8   1   6       35.22       31.71      3.77 o 
   9   1   6        4.25        5.26      3.15 o 
  -7   2   6       85.35       68.28      5.43 o 
  -6   2   6       39.49       32.74      3.71 o 
  -5   2   6        0.79       -2.20      2.56 o 
  -4   2   6       81.08       72.41      3.96 o 
  -3   2   6        0.41        4.63      1.89 o 
  -2   2   6      145.06      154.70      4.35 o 
  -1   2   6        0.59        2.74      1.46 o 
   0   2   6        7.58        6.85      1.06 o 
   1   2   6      686.49      651.30      7.07 o 
   2   2   6      196.52      208.67      4.30 o 
   3   2   6      320.94      415.79      5.96 o 
   4   2   6       44.10       39.33      2.60 o 
   5   2   6      136.48      154.24      4.66 o 
   6   2   6     1013.68     1149.72     12.88 o 
   7   2   6      448.85      436.46      9.15 o 
   8   2   6       22.13       21.60      3.62 o 
   9   2   6        3.61        3.08      2.89 o 
  -6   3   6        0.10       -2.00      2.91 o 
  -5   3   6       15.46       12.75      2.71 o 
  -4   3   6       69.98       87.52      4.26 o 
  -3   3   6      426.35      459.88      8.09 o 
  -2   3   6       25.60       30.88      2.34 o 
  -1   3   6      159.69      155.13      4.22 o 
   0   3   6       16.23       12.74      1.37 o 
   1   3   6      267.22      294.06      4.92 o 
   2   3   6     2518.37     2841.46     16.08 o 
   3   3   6      341.63      349.65      5.88 o 
   4   3   6      208.19      161.70      4.50 o 
   5   3   6       34.13       39.53      2.60 o 
   6   3   6        3.86        7.34      2.37 o 
   7   3   6      517.95      531.74      9.40 o 
   8   3   6       21.66       30.80      3.43 o 
   9   3   6      117.50      126.86      6.28 o 
  -6   4   6        0.00        3.15      3.04 o 
  -5   4   6       23.48       12.65      3.34 o 
  -4   4   6       84.90       94.55      4.71 o 
  -3   4   6        4.51       -1.67      2.32 o 
  -2   4   6      503.03      520.83      8.06 o 
  -1   4   6       20.36       21.78      2.26 o 
   0   4   6     1365.06     1342.09     17.57 o 
   1   4   6      475.06      518.68      6.76 o 
   2   4   6        0.44        4.50      1.46 o 
   3   4   6      263.52      253.11      4.85 o 
   4   4   6       40.65       39.62      2.40 o 
   5   4   6      327.26      320.65      6.46 o 
   6   4   6      256.43      269.61      6.42 o 
   7   4   6        9.66        6.97      2.56 o 
   8   4   6        1.39        3.95      2.43 o 
   9   4   6        0.90        2.00      2.89 o 
  -5   5   6        4.40        6.93      3.24 o 
  -4   5   6        5.22        1.46      2.78 o 
  -3   5   6      106.54      106.62      4.88 o 
  -2   5   6      189.88      187.97      5.66 o 
  -1   5   6       32.60       27.57      2.52 o 
   0   5   6        1.15        0.25      1.13 o 
   1   5   6        7.15       12.97      1.89 o 
   2   5   6       44.23       31.56      2.23 o 
   3   5   6      950.10      965.16      9.91 o 
   4   5   6        2.02       -0.98      1.65 o 
   5   5   6       12.33       13.87      2.06 o 
   6   5   6        3.56        4.74      2.02 o 
   7   5   6       52.40       50.29      3.51 o 
   8   5   6       92.11       95.55      4.99 o 
   9   5   6      126.79      127.77      6.28 o 
  -5   6   6       50.52       54.26      4.94 o 
  -4   6   6       16.91       16.39      3.21 o 
  -3   6   6       49.20       35.52      3.66 o 
  -2   6   6      106.70       88.88      4.36 o 
  -1   6   6       14.23       17.93      2.47 o 
   0   6   6       49.41       48.89      3.00 o 
   1   6   6      730.35      747.55      9.50 o 
   2   6   6      492.20      512.17      7.66 o 
   3   6   6      125.96      116.14      3.91 o 
   4   6   6       54.67       44.62      2.96 o 
   5   6   6      272.90      282.35      6.48 o 
   6   6   6       33.97       36.71      3.45 o 
   7   6   6       36.56       30.85      3.25 o 
   8   6   6       16.56       12.20      2.97 o 
   9   6   6       33.96       31.95      4.12 o 
  -4   7   6       10.28       14.64      3.48 o 
  -3   7   6       30.51       31.70      3.95 o 
  -2   7   6        4.58        6.97      2.45 o 
  -1   7   6      162.75      164.24      5.91 o 
   0   7   6       55.05       66.02      2.80 o 
   1   7   6        7.37        6.13      2.35 o 
   2   7   6       40.74       42.69      3.16 o 
   3   7   6      240.47      217.18      6.00 o 
   4   7   6      195.62      178.78      5.46 o 
   5   7   6      122.08      127.03      4.87 o 
   6   7   6       26.56       20.68      2.76 o 
   7   7   6        1.60       -0.61      2.80 o 
   8   7   6       83.89       88.97      5.13 o 
   9   7   6        3.69        5.13      2.70 o 
  -3   8   6       12.61        9.82      3.61 o 
  -2   8   6        3.65        8.30      3.24 o 
  -1   8   6      149.85      145.25      6.16 o 
   0   8   6      403.24      377.70     13.34 o 
   1   8   6       18.09        3.76      2.97 o 
   2   8   6      541.51      578.88      9.56 o 
   3   8   6      125.80      143.38      5.34 o 
   4   8   6       40.14       32.04      3.21 o 
   5   8   6       21.13       23.18      2.97 o 
   6   8   6       15.13       14.59      2.41 o 
   7   8   6       95.80       90.93      4.93 o 
   8   8   6       54.94       63.55      4.23 o 
   9   8   6        0.00        1.39      2.50 o 
  -1   9   6        0.95        3.83      3.06 o 
   0   9   6        0.03        1.71      2.49 o 
   1   9   6      124.09      132.93      5.87 o 
   2   9   6       33.48       31.12      3.36 o 
   3   9   6       24.52       19.44      3.21 o 
   4   9   6      211.77      229.68      6.93 o 
   5   9   6       25.58       30.40      3.39 o 
   6   9   6       38.25       44.45      3.80 o 
   7   9   6        5.09        8.06      2.50 o 
   8   9   6       14.62       14.92      3.35 o 
   0  10   6       34.99       33.76      3.09 o 
   1  10   6        1.95        0.96      2.78 o 
   2  10   6        8.52        6.82      3.26 o 
   3  10   6        0.44       -0.54      2.72 o 
   4  10   6       26.33       28.41      3.52 o 
   5  10   6        7.89        6.52      2.67 o 
   6  10   6       12.70       10.68      3.02 o 
   7  10   6       35.70       41.61      3.99 o 
   3  11   6       32.00       44.00      4.32 o 
   4  11   6        6.20        2.65      3.56 o 
   5  11   6        1.37        6.34      3.02 o 
  -3  -7   7        9.95       13.32      3.08 o 
  -2  -7   7       54.26       52.38      4.70 o 
  -1  -7   7       16.21       23.50      3.56 o 
   0  -7   7        0.77        0.92      2.03 o 
  -5  -6   7       10.92       13.84      3.13 o 
  -4  -6   7        0.13        4.11      2.50 o 
  -3  -6   7        4.84        4.15      2.65 o 
  -2  -6   7        0.64        1.76      2.52 o 
  -1  -6   7       72.50       77.14      4.94 o 
   0  -6   7        2.58        6.29      3.88 o 
   1  -6   7       31.54       38.18      3.95 o 
   2  -6   7       48.45       40.39      4.51 o 
  -6  -5   7        0.18        1.39      2.37 o 
  -5  -5   7        0.30        5.82      2.15 o 
  -4  -5   7        8.57        8.84      2.61 o 
  -3  -5   7       55.28       57.14      4.22 o 
  -2  -5   7       39.88       36.25      3.55 o 
  -1  -5   7        1.10        3.26      2.48 o 
   0  -5   7        0.04        3.33      1.54 o 
   1  -5   7        9.27        2.13      2.93 o 
   2  -5   7      101.84       96.19      5.34 o 
   3  -5   7       82.01      101.32      5.84 o 
   4  -5   7        7.21        7.95      3.34 o 
  -7  -4   7        0.19        2.46      2.70 o 
  -6  -4   7       29.99       37.71      3.88 o 
  -5  -4   7       18.49       31.09      3.30 o 
  -4  -4   7        3.21        1.09      2.48 o 
  -3  -4   7      106.09      116.80      4.99 o 
  -2  -4   7      286.70      267.60      7.32 o 
  -1  -4   7       32.17       22.94      2.99 o 
   0  -4   7        0.13       -0.78      2.77 o 
   1  -4   7       53.48       52.85      3.83 o 
   2  -4   7      146.27      139.66      5.64 o 
   3  -4   7        7.24       12.67      3.17 o 
   4  -4   7       25.84       25.44      3.99 o 
   5  -4   7       35.07       25.16      4.27 o 
  -7  -3   7       56.37       68.23      4.75 o 
  -6  -3   7        5.52        5.32      2.50 o 
  -5  -3   7        0.04       -0.96      2.20 o 
  -4  -3   7       21.34       24.98      3.06 o 
  -3  -3   7      224.80      210.08      6.21 o 
  -2  -3   7      488.16      467.50      8.62 o 
  -1  -3   7      163.28      146.39      5.24 o 
   0  -3   7      287.72      297.23     11.31 o 
   1  -3   7        2.85        1.50      2.11 o 
   2  -3   7       17.54       24.42      2.97 o 
   3  -3   7       19.81       22.31      3.12 o 
   4  -3   7       20.31       20.58      3.39 o 
   5  -3   7       61.19       57.00      4.20 o 
   6  -3   7       32.66       35.28      4.30 o 
  -7  -2   7       54.16       60.59      4.55 o 
  -6  -2   7       68.68       65.63      4.55 o 
  -5  -2   7       18.97       19.21      2.95 o 
  -4  -2   7      105.34      108.76      4.60 o 
  -3  -2   7       23.53       25.95      2.54 o 
  -2  -2   7      116.31      105.49      4.48 o 
  -1  -2   7        9.11        5.78      2.11 o 
   0  -2   7       13.96       17.17      1.84 o 
   1  -2   7      477.75      490.55      7.78 o 
   2  -2   7      401.70      405.01      7.81 o 
   3  -2   7       57.41       57.45      3.61 o 
   4  -2   7       31.27       34.59      3.02 o 
   5  -2   7        0.02       -1.74      2.85 o 
   6  -2   7        0.31        1.07      3.17 o 
   7  -2   7       16.04       15.05      3.67 o 
  -7  -1   7       13.43       15.87      2.87 o 
  -6  -1   7        0.31       -0.17      2.48 o 
  -5  -1   7        4.20       10.88      2.22 o 
  -4  -1   7       33.10       26.97      3.01 o 
  -3  -1   7      208.94      202.53      5.56 o 
  -2  -1   7       17.97       15.67      2.15 o 
  -1  -1   7      388.50      418.80      6.93 o 
   0  -1   7      334.35      317.55      4.38 o 
   1  -1   7      151.81      155.07      4.50 o 
   2  -1   7       38.18       41.44      2.77 o 
   3  -1   7       54.33       54.71      3.33 o 
   4  -1   7       72.87       64.24      3.68 o 
   5  -1   7      402.71      388.54      8.41 o 
   6  -1   7       49.85       45.96      4.14 o 
   7  -1   7       40.29       36.97      4.23 o 
  -7   0   7        1.82        2.54      2.93 o 
  -6   0   7       14.15       11.79      3.17 o 
  -5   0   7        7.64       12.34      2.19 o 
  -4   0   7       56.01       50.83      3.57 o 
  -3   0   7      158.92      167.56      5.00 o 
  -2   0   7       33.90       33.07      2.66 o 
  -1   0   7       15.33       12.94      1.97 o 
   0   0   7      102.22      146.56      8.80 o 
   1   0   7      443.22      410.37      6.44 o 
   2   0   7        0.85        1.13      1.74 o 
   3   0   7      182.94      181.33      5.14 o 
   4   0   7       40.86       42.08      3.10 o 
   5   0   7      214.93      231.52      6.40 o 
   6   0   7       62.77       57.17      3.96 o 
   7   0   7       13.93       23.74      3.84 o 
   8   0   7      108.87       88.97      5.79 o 
  -7   1   7       22.53       27.57      3.78 o 
  -6   1   7        5.95        1.93      2.80 o 
  -5   1   7        0.38        1.82      2.56 o 
  -4   1   7        1.81       -1.19      2.28 o 
  -3   1   7       82.89       73.88      3.71 o 
  -2   1   7       46.04       36.33      2.82 o 
  -1   1   7      371.56      370.52      6.21 o 
   0   1   7     1525.09     1736.03      9.28 o 
   1   1   7      196.79      199.69      4.58 o 
   2   1   7       76.17       94.34      3.35 o 
   3   1   7        3.02        2.56      1.83 o 
   4   1   7      297.97      284.84      6.30 o 
   5   1   7        0.43       -2.11      2.11 o 
   6   1   7       48.62       49.02      3.70 o 
   7   1   7       20.73       21.34      3.52 o 
   8   1   7        4.42        9.52      2.83 o 
  -6   2   7        0.32       -2.56      2.59 o 
  -5   2   7        8.39       11.08      2.84 o 
  -4   2   7        2.59        3.02      1.95 o 
  -3   2   7      123.76      120.34      4.63 o 
  -2   2   7      155.88      159.49      4.72 o 
  -1   2   7      218.73      208.95      4.93 o 
   0   2   7      411.80      419.36      8.64 o 
   1   2   7       71.30       59.26      2.68 o 
   2   2   7       76.34       75.94      3.09 o 
   3   2   7      905.47     1100.19     10.46 o 
   4   2   7      827.41      890.21      9.98 o 
   5   2   7      220.06      212.51      5.66 o 
   6   2   7        6.56        1.83      2.63 o 
   7   2   7       73.53       65.16      4.50 o 
   8   2   7        2.88        5.74      2.80 o 
   9   2   7       15.80       18.00      3.47 o 
  -6   3   7       49.49       71.35      4.83 o 
  -5   3   7        4.46        4.02      2.69 o 
  -4   3   7       76.57       74.46      4.19 o 
  -3   3   7      204.42      203.99      5.93 o 
  -2   3   7       21.60       22.56      2.37 o 
  -1   3   7      191.72      212.90      5.30 o 
   0   3   7     1229.60     1216.11      7.86 o 
   1   3   7       33.20       31.15      2.15 o 
   2   3   7      141.86      126.70      3.75 o 
   3   3   7      415.09      463.73      6.75 o 
   4   3   7      227.82      245.94      5.57 o 
   5   3   7      119.54      114.51      4.35 o 
   6   3   7      113.89      133.04      5.05 o 
   7   3   7      779.88      792.65     12.55 o 
   8   3   7      113.22       87.52      5.35 o 
   9   3   7       37.98       37.59      3.97 o 
  -6   4   7        1.42        2.07      3.15 o 
  -5   4   7       48.08       43.22      4.42 o 
  -4   4   7       33.33       24.29      3.21 o 
  -3   4   7        1.34        1.78      2.06 o 
  -2   4   7      169.29      156.24      5.34 o 
  -1   4   7        0.97        3.76      1.76 o 
   0   4   7       20.30       16.17      1.58 o 
   1   4   7       83.50       86.28      3.47 o 
   2   4   7       10.07        8.32      1.69 o 
   3   4   7      639.05      630.66      8.06 o 
   4   4   7        8.64        7.43      1.71 o 
   5   4   7       72.90       69.45      3.59 o 
   6   4   7      542.55      592.43      9.20 o 
   7   4   7       26.37       27.56      3.15 o 
   8   4   7       65.73       60.12      4.18 o 
   9   4   7       25.96       26.00      3.69 o 
  -5   5   7        5.24        8.82      3.09 o 
  -4   5   7        2.64        5.00      2.56 o 
  -3   5   7        0.49        4.24      2.43 o 
  -2   5   7       15.34       12.20      2.43 o 
  -1   5   7        6.79        5.87      1.95 o 
   0   5   7        5.08        4.80      1.44 o 
   1   5   7      262.68      253.07      5.79 o 
   2   5   7        6.21        8.34      1.78 o 
   3   5   7       90.99      103.78      3.71 o 
   4   5   7        5.16       10.93      2.06 o 
   5   5   7        1.39       -0.35      1.82 o 
   6   5   7       44.48       51.09      3.44 o 
   7   5   7       79.70       92.56      4.56 o 
   8   5   7        3.49        4.28      2.76 o 
   9   5   7        1.99        1.50      3.07 o 
  -4   6   7        0.34       -0.37      2.61 o 
  -3   6   7       22.13       22.73      3.58 o 
  -2   6   7       66.92       66.50      4.50 o 
  -1   6   7      268.59      267.73      7.05 o 
   0   6   7       87.48       86.14      2.86 o 
   1   6   7       91.74       87.15      3.67 o 
   2   6   7      284.86      272.50      6.19 o 
   3   6   7       14.65       22.93      2.37 o 
   4   6   7      212.97      204.06      5.56 o 
   5   6   7       13.29       14.89      2.52 o 
   6   6   7      531.27      482.45      8.86 o 
   7   6   7      223.77      215.32      6.73 o 
   8   6   7        0.77        1.85      2.59 o 
   9   6   7        1.97        4.17      2.76 o 
  -3   7   7       38.38       51.07      4.43 o 
  -2   7   7       12.38       13.34      2.98 o 
  -1   7   7        0.01        2.76      2.19 o 
   0   7   7       19.16       22.73      2.49 o 
   1   7   7        0.95       -1.96      2.30 o 
   2   7   7       66.59       58.84      3.52 o 
   3   7   7        0.97        4.50      1.89 o 
   4   7   7        0.53        2.17      1.93 o 
   5   7   7       55.49       46.81      3.42 o 
   6   7   7      166.76      187.34      6.23 o 
   7   7   7      366.28      336.21      8.53 o 
   8   7   7        3.01        7.65      2.80 o 
   9   7   7        8.00        6.41      3.06 o 
  -2   8   7      116.77      114.56      6.02 o 
  -1   8   7        5.12        4.52      3.11 o 
   0   8   7      334.39      351.49     15.44 o 
   1   8   7       20.17       21.68      2.87 o 
   2   8   7      102.87      117.12      5.20 o 
   3   8   7       42.15       47.10      3.47 o 
   4   8   7       21.80       20.71      2.65 o 
   5   8   7       42.54       31.80      3.21 o 
   6   8   7       14.78       25.62      3.19 o 
   7   8   7       16.63       13.29      2.71 o 
   8   8   7       12.42       18.01      3.28 o 
   9   8   7        7.68       21.49      3.28 o 
  -1   9   7       28.08       37.33      3.97 o 
   0   9   7        0.07        0.83      1.91 o 
   1   9   7       55.08       39.69      4.25 o 
   2   9   7      143.00      170.57      6.23 o 
   3   9   7       15.33       16.11      3.13 o 
   4   9   7        6.25        7.41      2.63 o 
   5   9   7       12.04       26.99      3.21 o 
   6   9   7        8.58       13.21      2.85 o 
   7   9   7        9.86        6.02      2.84 o 
   8   9   7        0.45       -2.76      2.96 o 
   1  10   7       19.51       18.30      3.60 o 
   2  10   7        2.20        4.52      3.15 o 
   3  10   7       11.53        5.69      3.08 o 
   4  10   7        0.10       -0.19      2.70 o 
   5  10   7        6.29       13.27      2.85 o 
   6  10   7        8.83       13.88      3.17 o 
   7  10   7        3.38        9.17      3.15 o 
   4  11   7       25.84       22.25      3.71 o 
  -4  -6   8        6.47        9.00      3.22 o 
  -3  -6   8        1.06        2.57      2.74 o 
  -2  -6   8       24.03       19.19      3.88 o 
  -1  -6   8       58.71       65.41      4.83 o 
   0  -6   8       24.24       23.84      2.65 o 
   1  -6   8        0.71       -1.22      2.96 o 
  -5  -5   8       17.98       27.47      3.45 o 
  -4  -5   8       26.32       24.89      3.47 o 
  -3  -5   8        2.72        5.71      2.70 o 
  -2  -5   8       17.41       21.69      3.15 o 
  -1  -5   8       46.89       35.85      3.77 o 
   0  -5   8      100.58       97.91      3.72 o 
   1  -5   8       28.15       34.28      3.62 o 
   2  -5   8        1.42       -3.80      3.80 o 
   3  -5   8        5.81        9.12      3.45 o 
  -6  -4   8       15.66       15.38      3.39 o 
  -5  -4   8       48.89       48.14      4.73 o 
  -4  -4   8       11.69        8.62      2.93 o 
  -3  -4   8        6.91        9.25      2.96 o 
  -2  -4   8       24.59       22.65      3.52 o 
  -1  -4   8        1.86        3.69      2.32 o 
   0  -4   8      137.34      140.50      4.31 o 
   1  -4   8       16.35       19.74      3.13 o 
   2  -4   8        4.04        5.02      2.59 o 
   3  -4   8       55.57       52.65      4.53 o 
   4  -4   8       50.85       65.91      4.81 o 
  -6  -3   8       10.50       20.50      3.09 o 
  -5  -3   8      148.21      147.27      6.36 o 
  -4  -3   8      172.44      159.54      6.48 o 
  -3  -3   8       68.39       65.26      4.24 o 
  -2  -3   8      267.16      259.47      7.14 o 
  -1  -3   8        0.45        0.96      2.39 o 
   0  -3   8        0.20        1.79      1.44 o 
   1  -3   8       11.51        7.75      2.39 o 
   2  -3   8       15.19       23.43      3.00 o 
   3  -3   8      257.61      244.84      7.34 o 
   4  -3   8       72.57       66.77      4.74 o 
   5  -3   8        8.09        7.65      3.26 o 
  -6  -2   8        5.53        5.98      2.87 o 
  -5  -2   8        3.35        8.23      2.48 o 
  -4  -2   8        0.09       -0.46      2.37 o 
  -3  -2   8       26.47       29.83      3.21 o 
  -2  -2   8      216.55      189.59      5.83 o 
  -1  -2   8      155.54      144.03      5.14 o 
   0  -2   8       25.14       33.42      4.25 o 
   1  -2   8       30.01       35.35      2.89 o 
   2  -2   8        8.79       11.86      2.28 o 
   3  -2   8        7.78        7.65      2.58 o 
   4  -2   8       16.70       13.96      3.02 o 
   5  -2   8        8.80        7.89      3.34 o 
   6  -2   8       29.01       26.50      4.17 o 
  -6  -1   8        1.64       -0.19      2.59 o 
  -5  -1   8       13.61       15.74      2.82 o 
  -4  -1   8        6.58        7.47      2.59 o 
  -3  -1   8      131.85      139.01      5.00 o 
  -2  -1   8       17.97       18.30      2.47 o 
  -1  -1   8       13.74       12.33      2.15 o 
   0  -1   8       43.87       51.00      2.22 o 
   1  -1   8        2.19        5.45      1.93 o 
   2  -1   8      277.54      246.36      6.22 o 
   3  -1   8      401.81      445.53      8.08 o 
   4  -1   8       38.52       31.72      3.43 o 
   5  -1   8       69.65       62.35      4.31 o 
   6  -1   8        0.09       -0.35      2.95 o 
   7  -1   8        1.59        2.56      3.17 o 
  -6   0   8       30.04       27.21      3.97 o 
  -5   0   8       16.67       19.08      3.08 o 
  -4   0   8       12.08       11.12      2.54 o 
  -3   0   8       27.39       31.39      3.01 o 
  -2   0   8       12.65       14.51      2.35 o 
  -1   0   8       35.70       32.59      2.80 o 
   0   0   8       80.88       80.83      3.19 o 
   1   0   8       17.28       10.42      2.24 o 
   2   0   8      293.02      325.22      6.59 o 
   3   0   8       87.48       87.57      4.01 o 
   4   0   8       31.33       32.72      4.40 o 
   5   0   8      193.78      176.68      6.24 o 
   6   0   8      217.21      222.93      7.14 o 
   7   0   8       28.45       23.11      3.38 o 
   8   0   8        0.06       -1.44      3.50 o 
  -6   1   8       16.89       16.79      3.48 o 
  -5   1   8        9.37       10.27      2.98 o 
  -4   1   8       56.19       66.28      4.24 o 
  -3   1   8       97.83      100.48      4.43 o 
  -2   1   8      762.87      791.22     10.26 o 
  -1   1   8      332.59      303.73      6.44 o 
   0   1   8      118.60      107.16      2.73 o 
   1   1   8      349.65      362.07      6.31 o 
   2   1   8      281.17      296.32      5.80 o 
   3   1   8       33.37       40.71      2.88 o 
   4   1   8       21.57       21.37      2.60 o 
   5   1   8       65.29       72.48      3.83 o 
   6   1   8        0.39       -0.44      2.32 o 
   7   1   8       45.92       58.09      4.29 o 
   8   1   8        4.04        4.06      2.74 o 
  -6   2   8       36.37       37.14      4.14 o 
  -5   2   8       17.51       21.06      3.10 o 
  -4   2   8       29.48       33.21      3.38 o 
  -3   2   8       27.81       29.67      3.02 o 
  -2   2   8       77.99       79.77      3.74 o 
  -1   2   8       50.41       49.48      3.01 o 
   0   2   8      121.03      126.30      2.97 o 
   1   2   8      184.07      173.60      4.84 o 
   2   2   8     1356.02     1433.87     12.58 o 
   3   2   8       66.21       61.41      3.29 o 
   4   2   8       12.45        9.86      2.26 o 
   5   2   8      124.94      126.98      4.95 o 
   6   2   8       17.46       20.88      3.04 o 
   7   2   8       38.38       37.94      3.84 o 
   8   2   8       22.06       21.43      3.52 o 
  -6   3   8        0.01        2.46      2.61 o 
  -5   3   8        2.71        3.06      2.95 o 
  -4   3   8       38.38       42.35      3.69 o 
  -3   3   8       60.16       63.84      3.75 o 
  -2   3   8       76.04       63.68      3.57 o 
  -1   3   8        2.27        1.78      1.95 o 
   0   3   8      106.43       87.76      2.66 o 
   1   3   8        1.17        2.35      1.82 o 
   2   3   8       31.80       34.20      2.58 o 
   3   3   8      243.96      268.20      5.62 o 
   4   3   8      137.75      147.27      4.90 o 
   5   3   8     1498.78     1572.87     15.13 o 
   6   3   8        0.29        2.04      2.72 o 
   7   3   8       49.63       50.05      3.94 o 
   8   3   8       20.42       24.33      3.56 o 
   9   3   8       19.68       19.69      3.39 o 
  -5   4   8       19.97       20.15      3.37 o 
  -4   4   8       35.59       42.40      3.97 o 
  -3   4   8       44.75       29.84      3.10 o 
  -2   4   8       12.12       11.90      2.39 o 
  -1   4   8       84.37       88.31      4.02 o 
   0   4   8      102.28      103.36      2.86 o 
   1   4   8     1603.19     1571.31     13.74 o 
   2   4   8       28.38       28.97      2.47 o 
   3   4   8        0.04        2.70      1.65 o 
   4   4   8       49.60       45.44      3.53 o 
   5   4   8       19.20       22.29      2.58 o 
   6   4   8       52.28       52.04      3.64 o 
   7   4   8        4.57        5.02      2.52 o 
   8   4   8       27.52       35.02      3.78 o 
   9   4   8        0.10        2.95      2.78 o 
  -5   5   8        0.01        4.96      2.57 o 
  -4   5   8        0.03        0.91      2.48 o 
  -3   5   8        0.05        0.81      2.46 o 
  -2   5   8      168.54      167.48      5.89 o 
  -1   5   8       78.83       75.82      3.93 o 
   0   5   8        0.68        2.78      1.38 o 
   1   5   8        0.69        3.04      1.80 o 
   2   5   8      134.37      131.35      4.73 o 
   3   5   8       11.17       15.37      2.13 o 
   4   5   8      488.03      513.62      8.20 o 
   5   5   8      193.18      207.73      5.83 o 
   6   5   8       46.62       45.35      3.32 o 
   7   5   8       63.52       67.19      4.14 o 
   8   5   8       10.44       15.62      3.19 o 
   9   5   8       17.89       14.57      3.63 o 
  -4   6   8        6.91        8.99      2.78 o 
  -3   6   8       82.06       79.28      4.95 o 
  -2   6   8        3.35       -0.63      2.63 o 
  -1   6   8        6.74        9.67      2.48 o 
   0   6   8      114.88      113.16      4.67 o 
   1   6   8        0.40        4.61      1.91 o 
   2   6   8       42.73       41.05      3.03 o 
   3   6   8      139.10      124.84      4.45 o 
   4   6   8      256.75      243.17      6.21 o 
   5   6   8        9.70       11.14      2.35 o 
   6   6   8        5.29        5.11      2.28 o 
   7   6   8       46.29       44.06      3.92 o 
   8   6   8       24.46       34.73      3.86 o 
   9   6   8       56.42       57.63      4.62 o 
  -3   7   8        0.38        0.20      3.13 o 
  -2   7   8        0.03       -2.56      2.56 o 
  -1   7   8       30.42       25.21      3.32 o 
   0   7   8      246.38      249.81      5.56 o 
   1   7   8      188.57      192.08      6.14 o 
   2   7   8       88.95       85.76      4.25 o 
   3   7   8      363.87      375.39      7.96 o 
   4   7   8      283.43      326.81      7.63 o 
   5   7   8        0.07        1.96      2.02 o 
   6   7   8       41.94       39.95      3.62 o 
   7   7   8        1.50       -0.98      2.69 o 
   8   7   8       23.76       26.50      3.89 o 
   9   7   8       20.94       23.03      3.54 o 
  -2   8   8       75.54       81.84      5.35 o 
  -1   8   8        1.85       -3.07      3.07 o 
   0   8   8       10.10       11.75      3.85 o 
   1   8   8       61.56       52.07      4.11 o 
   2   8   8        1.06       -0.15      2.19 o 
   3   8   8      174.29      161.69      5.83 o 
   4   8   8        0.53        0.15      2.52 o 
   5   8   8      206.27      219.06      6.70 o 
   6   8   8       26.19       17.69      3.23 o 
   7   8   8        9.39       15.14      3.11 o 
   8   8   8        1.61        7.37      3.63 o 
  -1   9   8       46.39       51.38      4.62 o 
   0   9   8        1.24        5.11      1.90 o 
   1   9   8       39.44       50.29      4.23 o 
   2   9   8       13.83       12.84      3.41 o 
   3   9   8       12.43        6.19      2.63 o 
   4   9   8       38.84       34.91      3.66 o 
   5   9   8        1.32        0.69      2.33 o 
   6   9   8       14.23        7.78      2.98 o 
   7   9   8       65.32       76.64      4.98 o 
   8   9   8        1.52        2.82      2.67 o 
   1  10   8        1.57       -2.63      2.76 o 
   2  10   8        7.86        7.36      3.02 o 
   3  10   8        5.45       11.13      3.06 o 
   4  10   8        0.35        2.24      2.50 o 
   5  10   8       13.26       17.40      3.35 o 
   6  10   8        2.36        0.00      2.85 o 
   7  10   8       10.34       12.64      3.28 o 
  -4  -5   9        1.74       -2.83      2.83 o 
  -3  -5   9       23.08       23.62      3.50 o 
  -2  -5   9      130.55      128.74      6.47 o 
  -1  -5   9       18.67       20.91      3.62 o 
   0  -5   9        0.89        2.27      2.09 o 
   1  -5   9       18.48       25.51      3.67 o 
   2  -5   9       41.18       44.68      4.45 o 
  -5  -4   9        3.83        7.34      2.65 o 
  -4  -4   9        0.14        6.65      2.22 o 
  -3  -4   9       10.01       12.43      3.04 o 
  -2  -4   9        3.74        5.56      2.63 o 
  -1  -4   9       12.55       10.08      2.78 o 
   0  -4   9        0.86        0.23      1.82 o 
   1  -4   9       62.56       52.47      4.44 o 
   2  -4   9       90.16       90.00      5.45 o 
   3  -4   9       33.03       27.01      4.12 o 
  -5  -3   9        3.00        4.06      2.89 o 
  -4  -3   9       82.78       81.83      5.13 o 
  -3  -3   9        0.79        1.83      2.37 o 
  -2  -3   9       18.07       18.13      3.26 o 
  -1  -3   9       22.23       26.94      3.13 o 
   0  -3   9       95.99       86.87      3.29 o 
   1  -3   9      173.39      154.35      6.04 o 
   2  -3   9       10.67       13.66      2.89 o 
   3  -3   9        8.95        6.47      3.13 o 
   4  -3   9       17.94       23.60      3.67 o 
   5  -3   9       38.58       39.61      4.69 o 
  -6  -2   9        0.52       -3.02      3.02 o 
  -5  -2   9       13.58        8.88      3.39 o 
  -4  -2   9       29.16       35.00      3.60 o 
  -3  -2   9       40.98       41.17      3.94 o 
  -2  -2   9        6.12        7.95      2.63 o 
  -1  -2   9       95.64      109.20      4.82 o 
   0  -2   9        8.81        7.07      1.73 o 
   1  -2   9       30.03       31.28      3.12 o 
   2  -2   9        2.84        7.67      2.58 o 
   3  -2   9        6.32        4.71      2.58 o 
   4  -2   9      115.91      115.49      5.91 o 
   5  -2   9      104.55      114.87      6.11 o 
   6  -2   9       18.68       11.73      3.76 o 
  -6  -1   9        0.40        4.82      2.70 o 
  -5  -1   9       20.47       17.50      3.56 o 
  -4  -1   9       17.78       17.78      2.86 o 
  -3  -1   9       35.26       42.07      3.58 o 
  -2  -1   9        0.63       -2.15      2.15 o 
  -1  -1   9       30.61       28.35      2.97 o 
   0  -1   9      502.76      468.18     11.70 o 
   1  -1   9       74.34       72.64      4.17 o 
   2  -1   9        6.35        5.23      2.26 o 
   3  -1   9        2.71        4.13      2.22 o 
   4  -1   9        5.17        2.00      2.65 o 
   5  -1   9       76.63       73.43      4.87 o 
   6  -1   9      132.40      119.96      6.09 o 
  -6   0   9        2.32        2.41      3.08 o 
  -5   0   9        2.81        8.76      2.59 o 
  -4   0   9       16.41       17.46      3.19 o 
  -3   0   9        0.20       -1.74      2.48 o 
  -2   0   9       38.95       41.75      3.16 o 
  -1   0   9        4.48        3.50      2.13 o 
   0   0   9       49.16       46.86      5.32 o 
   1   0   9       47.53       47.50      3.14 o 
   2   0   9        6.71        5.80      2.21 o 
   3   0   9      456.66      433.02      8.58 o 
   4   0   9      228.78      233.88      6.81 o 
   5   0   9        0.21       -1.70      2.59 o 
   6   0   9       33.65       38.87      4.14 o 
   7   0   9        3.08        4.28      3.15 o 
  -6   1   9        0.10        5.30      2.52 o 
  -5   1   9      108.31      106.69      5.92 o 
  -4   1   9      205.43      208.17      7.21 o 
  -3   1   9        8.15       10.38      2.52 o 
  -2   1   9        1.81        5.37      2.17 o 
  -1   1   9      126.17      125.14      4.69 o 
   0   1   9       47.45       44.86      3.95 o 
   1   1   9        0.57       -0.46      1.85 o 
   2   1   9       60.96       65.03      3.63 o 
   3   1   9       14.95        9.88      2.19 o 
   4   1   9       89.33       91.00      4.21 o 
   5   1   9      110.93      118.47      5.07 o 
   6   1   9       55.93       55.23      4.18 o 
   7   1   9      144.69      139.98      6.45 o 
   8   1   9       13.25       10.66      3.39 o 
  -5   2   9        4.04       -2.59      2.96 o 
  -4   2   9      136.72      133.94      5.80 o 
  -3   2   9        0.05       -1.91      2.24 o 
  -2   2   9       34.56       38.20      3.16 o 
  -1   2   9      117.55      113.26      4.57 o 
   0   2   9      295.23      285.82      4.61 o 
   1   2   9       54.47       59.56      3.20 o 
   2   2   9        3.20        1.57      1.95 o 
   3   2   9       39.11       32.27      2.90 o 
   4   2   9       74.00       76.81      3.85 o 
   5   2   9       40.38       37.17      3.36 o 
   6   2   9       50.30       48.75      3.62 o 
   7   2   9       80.09       79.02      4.87 o 
   8   2   9       25.77       29.52      4.02 o 
  -5   3   9        2.72        5.02      3.02 o 
  -4   3   9       20.03       10.98      3.32 o 
  -3   3   9       92.12       96.91      4.90 o 
  -2   3   9        7.72        8.38      2.54 o 
  -1   3   9       13.76        9.88      2.17 o 
   0   3   9        0.89       -1.38      1.38 o 
   1   3   9       27.70       22.45      2.58 o 
   2   3   9      264.19      261.68      6.13 o 
   3   3   9     1218.99     1217.50     12.75 o 
   4   3   9      126.99      146.48      4.93 o 
   5   3   9      236.02      221.95      6.44 o 
   6   3   9       61.37       61.57      4.01 o 
   7   3   9       91.20       86.21      5.10 o 
   8   3   9       15.51       17.35      3.50 o 
  -5   4   9        2.80        1.02      3.13 o 
  -4   4   9        0.01        0.91      2.56 o 
  -3   4   9       17.35       17.63      2.84 o 
  -2   4   9      198.25      211.06      6.52 o 
  -1   4   9      268.24      248.50      6.55 o 
   0   4   9       63.35       58.02      2.53 o 
   1   4   9       26.71       30.36      2.86 o 
   2   4   9       71.33       74.83      3.63 o 
   3   4   9      174.59      178.80      5.43 o 
   4   4   9       66.81       58.22      3.61 o 
   5   4   9      206.80      220.56      6.30 o 
   6   4   9      502.18      509.78      9.59 o 
   7   4   9       29.94       27.44      3.62 o 
   8   4   9       17.32       14.76      3.36 o 
   9   4   9        2.87        5.95      3.69 o 
  -4   5   9       21.26       26.70      3.63 o 
  -3   5   9       22.17       19.84      3.15 o 
  -2   5   9        1.18       -2.19      2.41 o 
  -1   5   9       31.18       25.75      3.27 o 
   0   5   9        0.15        1.11      3.02 o 
   1   5   9        0.91        1.61      2.02 o 
   2   5   9      197.36      181.07      5.42 o 
   3   5   9       36.89       39.21      2.90 o 
   4   5   9       13.42       13.16      2.24 o 
   5   5   9       84.50       86.65      4.13 o 
   6   5   9      147.82      136.62      5.45 o 
   7   5   9       14.67       10.38      3.17 o 
   8   5   9       24.70       22.98      3.43 o 
   9   5   9       50.97       48.18      4.53 o 
  -3   6   9        0.01        3.96      2.76 o 
  -2   6   9       62.78       63.27      4.44 o 
  -1   6   9        9.09        9.78      2.72 o 
   0   6   9        6.05        8.96      2.06 o 
   1   6   9        6.77        6.10      2.19 o 
   2   6   9      431.97      426.16      8.00 o 
   3   6   9        1.61        2.87      2.20 o 
   4   6   9       78.27       87.94      4.22 o 
   5   6   9      150.37      152.12      5.62 o 
   6   6   9        0.10        0.76      2.43 o 
   7   6   9        8.07        4.30      2.96 o 
   8   6   9       11.14       11.51      3.08 o 
   9   6   9        0.02        2.65      2.83 o 
  -2   7   9       32.10       32.72      4.04 o 
  -1   7   9       11.94        8.41      2.89 o 
   0   7   9        6.75        8.45      1.97 o 
   1   7   9       82.12       73.49      4.35 o 
   2   7   9       47.93       51.56      3.64 o 
   3   7   9      303.60      293.42      7.50 o 
   4   7   9       16.99       28.70      2.80 o 
   5   7   9      144.74      126.70      5.40 o 
   6   7   9       96.39       91.50      4.90 o 
   7   7   9       35.01       46.59      4.03 o 
   8   7   9       37.58       42.71      4.05 o 
  -1   8   9        5.59        4.39      2.95 o 
   0   8   9       29.67       31.02      2.63 o 
   1   8   9       12.58       10.68      3.06 o 
   2   8   9       25.83       23.41      2.87 o 
   3   8   9       52.23       58.73      4.01 o 
   4   8   9       18.29       20.19      3.28 o 
   5   8   9      160.37      154.25      6.35 o 
   6   8   9       79.27       79.59      4.72 o 
   7   8   9       26.95       22.50      3.28 o 
   8   8   9        2.32       -0.98      2.96 o 
   0   9   9        0.20        0.87      2.06 o 
   1   9   9        0.02       -2.80      2.95 o 
   2   9   9        3.52       -0.54      2.89 o 
   3   9   9        0.06       -2.44      2.70 o 
   4   9   9       47.25       37.54      3.75 o 
   5   9   9      115.13      142.72      6.20 o 
   6   9   9        1.64       -0.19      2.78 o 
   7   9   9        1.07        3.30      2.76 o 
   2  10   9        7.36        5.63      3.24 o 
   3  10   9        0.27        4.69      2.44 o 
   4  10   9        0.01        1.35      2.56 o 
   5  10   9        6.28        3.32      3.24 o 
   6  10   9       18.23       25.32      3.84 o 
  -3  -4  10        9.40        3.19      3.11 o 
  -2  -4  10        4.14        4.06      3.04 o 
  -1  -4  10       36.21       37.27      4.27 o 
   0  -4  10       46.98       48.65      3.04 o 
   1  -4  10        0.01       -0.39      2.76 o 
   2  -4  10       15.47       12.94      3.15 o 
  -4  -3  10        4.21       -0.59      2.91 o 
  -3  -3  10        5.74        7.06      2.71 o 
  -2  -3  10       25.20       18.14      3.60 o 
  -1  -3  10      144.66      146.28      6.06 o 
   0  -3  10        3.84        3.60      1.89 o 
   1  -3  10        0.01       -2.69      2.69 o 
   2  -3  10       74.28       86.96      5.24 o 
   3  -3  10       37.14       41.36      4.55 o 
   4  -3  10        3.26       -0.82      3.32 o 
  -5  -2  10        7.96       10.58      3.09 o 
  -4  -2  10       27.66       21.76      3.71 o 
  -3  -2  10       34.46       41.45      3.73 o 
  -2  -2  10        3.73        4.46      2.52 o 
  -1  -2  10       18.62       16.15      3.06 o 
   0  -2  10       11.77        6.51      3.31 o 
   1  -2  10       49.08       44.33      4.07 o 
   2  -2  10      152.54      163.90      6.10 o 
   3  -2  10       49.76       60.12      4.64 o 
   4  -2  10       25.12       10.07      3.80 o 
   5  -2  10       32.54       22.67      3.95 o 
  -5  -1  10        3.87        6.54      3.06 o 
  -4  -1  10        3.22        4.87      2.78 o 
  -3  -1  10       94.14       89.65      4.86 o 
  -2  -1  10      209.42      189.15      6.54 o 
  -1  -1  10       14.80       19.89      2.98 o 
   0  -1  10        4.07        5.52      2.72 o 
   1  -1  10        7.68        7.63      2.43 o 
   2  -1  10        4.66        7.69      2.59 o 
   3  -1  10       85.11       71.87      4.37 o 
   4  -1  10       69.38       58.01      4.28 o 
   5  -1  10       37.13       32.42      4.12 o 
   6  -1  10       27.79       30.92      3.97 o 
  -5   0  10        0.04       -0.59      2.70 o 
  -4   0  10        5.40       10.47      2.61 o 
  -3   0  10        0.14       -1.13      2.35 o 
  -2   0  10        0.11       -2.09      2.09 o 
  -1   0  10        6.03        4.26      2.39 o 
   0   0  10        2.01        2.78      2.28 o 
   1   0  10      364.23      341.18      8.02 o 
   2   0  10      114.91      125.25      5.18 o 
   3   0  10       23.41       22.44      3.10 o 
   4   0  10        0.18       -0.78      2.46 o 
   5   0  10        8.62        8.71      3.22 o 
   6   0  10        6.83        3.19      3.46 o 
  -5   1  10       22.50       17.37      3.63 o 
  -4   1  10       12.71       13.31      3.15 o 
  -3   1  10        8.57        8.52      2.63 o 
  -2   1  10       23.19       21.59      3.04 o 
  -1   1  10       11.41       12.18      2.50 o 
   0   1  10       72.66       66.47      2.80 o 
   1   1  10       93.29       90.26      4.17 o 
   2   1  10       14.91       17.17      2.50 o 
   3   1  10        5.74        7.97      2.20 o 
   4   1  10       57.15       48.70      3.72 o 
   5   1  10       87.34       93.18      4.89 o 
   6   1  10       50.67       50.67      4.57 o 
   7   1  10       67.09       63.19      4.92 o 
  -5   2  10        1.79        1.00      3.07 o 
  -4   2  10        0.54        1.63      2.48 o 
  -3   2  10       85.80       78.59      4.86 o 
  -2   2  10       14.94       16.63      2.60 o 
  -1   2  10       63.63       62.00      3.72 o 
   0   2  10      229.94      207.07      4.28 o 
   1   2  10      185.90      183.59      5.64 o 
   2   2  10       16.22       19.00      2.80 o 
   3   2  10       43.31       50.32      3.27 o 
   4   2  10        1.26       -0.43      2.32 o 
   5   2  10       80.77       83.44      4.60 o 
   6   2  10        3.35        4.84      2.76 o 
   7   2  10       42.37       45.19      4.03 o 
   8   2  10       10.82       20.46      3.63 o 
  -4   3  10        1.87        0.56      3.11 o 
  -3   3  10       31.82       42.00      3.58 o 
  -2   3  10        1.52        1.37      2.48 o 
  -1   3  10        3.54        5.34      2.32 o 
   0   3  10      155.09      159.14      6.57 o 
   1   3  10      134.84      120.82      4.80 o 
   2   3  10        4.20        3.80      2.19 o 
   3   3  10        9.17       10.75      2.26 o 
   4   3  10       12.76       13.07      2.71 o 
   5   3  10      218.55      216.62      6.60 o 
   6   3  10       17.35       15.74      3.21 o 
   7   3  10        5.88        3.91      2.87 o 
   8   3  10       90.36       97.63      5.64 o 
  -4   4  10       39.13       47.48      4.34 o 
  -3   4  10      114.92      106.90      5.38 o 
  -2   4  10        0.09        0.80      2.41 o 
  -1   4  10       10.99       11.12      2.80 o 
   0   4  10        3.46        3.56      2.12 o 
   1   4  10        4.62        1.04      2.32 o 
   2   4  10       12.13       10.94      2.67 o 
   3   4  10      621.73      627.77      9.89 o 
   4   4  10      270.49      280.70      7.17 o 
   5   4  10       61.06       70.85      4.11 o 
   6   4  10        0.99        0.00      2.89 o 
   7   4  10       48.48       55.24      4.46 o 
   8   4  10       13.13       11.99      3.34 o 
  -3   5  10        5.86        0.76      2.89 o 
  -2   5  10       51.19       43.73      3.99 o 
  -1   5  10       36.49       33.98      3.71 o 
   0   5  10      278.30      259.47      7.58 o 
   1   5  10        3.09       -0.28      2.15 o 
   2   5  10      295.28      302.39      7.35 o 
   3   5  10      111.04      106.71      4.62 o 
   4   5  10       21.79       17.10      2.74 o 
   5   5  10       25.67       25.13      3.32 o 
   6   5  10       16.58       14.57      3.08 o 
   7   5  10       67.18       69.65      4.94 o 
   8   5  10        0.46        1.91      2.69 o 
  -3   6  10        5.54        5.45      2.95 o 
  -2   6  10        0.23        3.30      2.30 o 
  -1   6  10       24.10       28.08      3.47 o 
   0   6  10       10.14        7.71      2.97 o 
   1   6  10       56.51       61.83      3.92 o 
   2   6  10        9.07        9.32      2.37 o 
   3   6  10       36.00       30.25      3.17 o 
   4   6  10        9.51        8.14      2.50 o 
   5   6  10        9.85       13.07      2.54 o 
   6   6  10       20.02       15.24      2.97 o 
   7   6  10       38.42       31.49      3.62 o 
   8   6  10        2.12        5.39      2.82 o 
  -2   7  10        0.96       -1.20      3.06 o 
  -1   7  10       32.36       30.85      3.99 o 
   0   7  10       10.54        8.23      1.89 o 
   1   7  10        0.02        2.91      2.37 o 
   2   7  10       16.86       11.81      3.04 o 
   3   7  10       37.52       27.49      3.30 o 
   4   7  10      127.06      132.19      5.37 o 
   5   7  10        1.78        4.96      2.46 o 
   6   7  10       13.86       20.46      3.21 o 
   7   7  10      116.56      134.39      6.02 o 
   8   7  10        0.09       -0.59      3.19 o 
  -1   8  10       37.09       44.25      4.55 o 
   0   8  10        1.75       -0.84      2.02 o 
   1   8  10       10.29        9.23      3.06 o 
   2   8  10       83.42       89.37      5.19 o 
   3   8  10       89.07       86.67      5.28 o 
   4   8  10        0.06       -1.50      2.61 o 
   5   8  10        3.31        5.84      2.45 o 
   6   8  10       14.44       12.73      2.91 o 
   7   8  10        3.77        6.09      3.11 o 
   8   8  10       22.77       23.57      4.21 o 
   1   9  10        0.40       -0.39      3.04 o 
   2   9  10       80.95       78.02      5.11 o 
   3   9  10       11.09       19.72      2.98 o 
   4   9  10        1.34       -1.09      2.50 o 
   5   9  10       16.33       11.18      3.39 o 
   6   9  10        0.76       -0.96      2.72 o 
   7   9  10       18.85       21.04      3.54 o 
   3  10  10        1.58        0.00      2.69 o 
   4  10  10       16.31       27.10      3.78 o 
   5  10  10        1.40        0.00      2.54 o 
  -3  -3  11       16.48       21.02      3.54 o 
  -2  -3  11        0.00        3.37      2.61 o 
  -1  -3  11       13.26       13.34      3.26 o 
   0  -3  11       28.46       33.73      4.06 o 
   1  -3  11       56.24       59.06      4.75 o 
   2  -3  11       13.53       10.88      3.56 o 
  -3  -2  11       15.33       12.46      3.48 o 
  -2  -2  11        0.00        5.00      2.59 o 
  -1  -2  11       22.74       19.56      3.25 o 
   0  -2  11       62.96       66.69      3.28 o 
   1  -2  11       18.25       32.37      3.54 o 
   2  -2  11        9.25        1.83      2.96 o 
   3  -2  11       44.69       38.90      4.29 o 
   4  -2  11       54.91       60.38      4.85 o 
  -4  -1  11       29.64       37.08      4.01 o 
  -3  -1  11        0.77       -1.11      2.93 o 
  -2  -1  11        0.56        0.00      2.76 o 
  -1  -1  11        0.18       -2.19      2.82 o 
   0  -1  11        0.17        0.92      1.81 o 
   1  -1  11       60.94       56.71      4.37 o 
   2  -1  11       18.95       19.47      3.17 o 
   3  -1  11       80.29       71.43      4.89 o 
   4  -1  11       34.25       35.49      4.12 o 
   5  -1  11        2.97        5.65      3.11 o 
  -4   0  11        0.78       -0.78      2.78 o 
  -3   0  11        1.75        3.61      2.74 o 
  -2   0  11        0.01        3.89      2.15 o 
  -1   0  11      223.08      217.37      7.03 o 
   0   0  11       39.01       37.99      2.74 o 
   1   0  11       24.34       27.93      3.36 o 
   2   0  11       14.36        7.41      2.95 o 
   3   0  11        0.54        2.78      2.33 o 
   4   0  11       33.50       28.89      3.51 o 
   5   0  11       24.39       22.66      3.76 o 
   6   0  11       18.45       22.04      3.63 o 
  -4   1  11       14.11       15.44      3.43 o 
  -3   1  11        2.20        3.93      2.93 o 
  -2   1  11       13.42        8.95      3.15 o 
  -1   1  11       35.23       37.56      3.49 o 
   0   1  11        9.67       11.10      1.97 o 
   1   1  11       12.14       10.36      2.28 o 
   2   1  11      157.72      152.59      5.90 o 
   3   1  11      197.37      215.38      6.72 o 
   4   1  11       17.70       15.83      3.21 o 
   5   1  11        0.21       -1.93      2.61 o 
   6   1  11       18.86       18.74      3.78 o 
  -4   2  11        0.00        1.98      2.82 o 
  -3   2  11        4.81        6.67      2.76 o 
  -2   2  11       42.44       37.87      3.90 o 
  -1   2  11        9.27       11.16      2.08 o 
   0   2  11       37.53       34.70      2.53 o 
   1   2  11        1.73        3.32      2.33 o 
   2   2  11       22.97       19.21      2.78 o 
   3   2  11        0.05        0.89      2.20 o 
   4   2  11       17.76       20.10      3.24 o 
   5   2  11       76.70       76.37      4.39 o 
   6   2  11      127.17      134.16      6.11 o 
   7   2  11        6.60        7.99      3.65 o 
  -4   3  11        2.34        4.46      2.70 o 
  -3   3  11        4.04        3.13      2.74 o 
  -2   3  11       61.98       77.59      4.74 o 
  -1   3  11      113.02      114.41      5.40 o 
   0   3  11        0.30        1.20      1.75 o 
   1   3  11        6.10        5.74      2.41 o 
   2   3  11        9.61       10.27      2.63 o 
   3   3  11       29.22       31.54      3.28 o 
   4   3  11      248.10      247.88      7.13 o 
   5   3  11        6.52       11.14      2.78 o 
   6   3  11        0.06       -0.87      2.74 o 
   7   3  11       36.49       34.20      4.40 o 
  -3   4  11       15.03       17.27      3.26 o 
  -2   4  11        4.42       -1.41      2.83 o 
  -1   4  11       54.99       55.11      4.24 o 
   0   4  11        0.05        0.65      1.68 o 
   1   4  11      741.85      759.00     11.43 o 
   2   4  11      342.23      336.31      8.02 o 
   3   4  11      101.57      100.90      4.90 o 
   4   4  11       18.64       17.17      2.97 o 
   5   4  11        0.70        1.43      2.57 o 
   6   4  11        5.29       -1.20      2.91 o 
   7   4  11       50.15       60.62      4.49 o 
   8   4  11        0.54       -1.65      3.30 o 
  -3   5  11       25.11       32.43      3.93 o 
  -2   5  11        8.85        9.25      2.91 o 
  -1   5  11        1.09        2.06      2.57 o 
   0   5  11       15.83       15.14      2.13 o 
   1   5  11       67.71       65.96      4.24 o 
   2   5  11       39.89       47.89      3.86 o 
   3   5  11        2.51        6.85      2.50 o 
   4   5  11        9.33        5.97      2.56 o 
   5   5  11      255.89      259.74      7.39 o 
   6   5  11       15.30       12.35      3.39 o 
   7   5  11        0.79        6.32      2.72 o 
   8   5  11       20.41       17.54      3.69 o 
  -2   6  11        4.21        3.15      2.80 o 
  -1   6  11        0.08        6.74      2.19 o 
   0   6  11        1.15        2.99      1.91 o 
   1   6  11       45.00       50.74      3.99 o 
   2   6  11        2.26        7.06      2.26 o 
   3   6  11      138.74      134.25      5.37 o 
   4   6  11       15.98        9.99      3.04 o 
   5   6  11        5.44        6.43      2.72 o 
   6   6  11        6.89        7.86      2.98 o 
   7   6  11       39.65       43.24      4.10 o 
   8   6  11       22.30       27.00      4.04 o 
  -1   7  11       17.77       13.98      3.58 o 
   0   7  11       17.91       20.68      2.24 o 
   1   7  11      139.86      142.57      5.76 o 
   2   7  11        0.21       -2.52      2.52 o 
   3   7  11        5.81        5.15      2.52 o 
   4   7  11      156.07      181.33      6.42 o 
   5   7  11       11.69       11.03      2.91 o 
   6   7  11        0.08       -1.98      2.70 o 
   7   7  11       65.79       74.78      5.04 o 
   0   8  11       16.65       21.98      2.68 o 
   1   8  11       34.01       30.57      3.86 o 
   2   8  11       32.67       38.22      3.80 o 
   3   8  11        9.88        7.88      2.50 o 
   4   8  11       24.66       12.74      3.54 o 
   5   8  11       28.95       30.57      3.73 o 
   6   8  11       13.97       28.91      3.60 o 
   7   8  11        1.77        4.22      2.80 o 
   2   9  11        0.24        1.41      2.59 o 
   3   9  11        7.43        6.45      3.15 o 
   4   9  11       18.93       21.17      3.54 o 
   5   9  11        8.60        4.32      3.15 o 
   6   9  11       12.34       20.46      3.47 o 
  -2  -2  12       15.78       16.72      3.56 o 
  -1  -2  12        0.76        1.00      2.85 o 
   0  -2  12        3.74        3.37      2.08 o 
   1  -2  12       54.45       61.07      4.77 o 
   2  -2  12       23.07       14.28      4.08 o 
  -2  -1  12        0.11       -0.20      2.80 o 
  -1  -1  12        0.44       -0.37      2.83 o 
   0  -1  12       10.83        9.30      2.13 o 
   1  -1  12       54.46       62.60      4.87 o 
   2  -1  12       32.58       30.63      3.84 o 
   3  -1  12        4.95       -2.95      3.02 o 
   4  -1  12        8.06       11.97      3.59 o 
  -3   0  12       36.84       35.44      4.14 o 
  -2   0  12        3.78        9.65      2.43 o 
  -1   0  12        0.04       -0.91      2.52 o 
   0   0  12        2.66        0.83      2.46 o 
   1   0  12       27.06       31.46      3.62 o 
   2   0  12       31.58       28.51      3.38 o 
   3   0  12        4.07        5.30      3.04 o 
   4   0  12       91.61      102.31      6.16 o 
   5   0  12       36.57       35.55      4.14 o 
  -3   1  12        1.79        4.17      2.82 o 
  -2   1  12        3.31       -2.96      2.96 o 
  -1   1  12       17.15       12.83      3.13 o 
   0   1  12       11.53       15.89      2.03 o 
   1   1  12       22.90       22.40      3.43 o 
   2   1  12        5.31        5.54      3.02 o 
   3   1  12       36.19       36.87      3.92 o 
   4   1  12       31.42       35.91      3.75 o 
   5   1  12       28.85       26.65      3.69 o 
  -3   2  12       24.63       18.71      3.84 o 
  -2   2  12        6.57        8.67      2.89 o 
  -1   2  12        3.21        4.17      2.56 o 
   0   2  12       55.91       53.45      3.68 o 
   1   2  12        0.76        3.24      2.19 o 
   2   2  12        0.01       -0.98      2.28 o 
   3   2  12       30.67       27.92      3.52 o 
   4   2  12       15.52       10.05      3.34 o 
   5   2  12       22.07       21.71      3.71 o 
   6   2  12      105.81       92.49      5.90 o 
  -3   3  12        3.67        8.30      2.93 o 
  -2   3  12        5.90        4.48      2.89 o 
  -1   3  12       10.57       11.03      3.17 o 
   0   3  12        6.01        5.56      2.00 o 
   1   3  12       48.27       61.30      4.18 o 
   2   3  12      125.64      114.66      5.50 o 
   3   3  12        1.43        3.89      2.98 o 
   4   3  12       36.80       39.62      3.53 o 
   5   3  12       44.17       46.85      4.29 o 
   6   3  12       16.99       19.67      3.37 o 
  -2   4  12       23.55       31.04      3.97 o 
  -1   4  12      112.55      109.27      6.00 o 
   0   4  12       21.76       21.71      2.33 o 
   1   4  12       46.89       48.81      4.29 o 
   2   4  12      118.08      115.06      5.39 o 
   3   4  12       43.58       46.74      3.90 o 
   4   4  12       25.32       19.03      4.73 o 
   5   4  12       18.48       18.21      3.50 o 
   6   4  12       11.14       12.71      3.28 o 
   7   4  12       30.15       28.93      4.49 o 
  -2   5  12       14.21       13.31      3.43 o 
  -1   5  12       13.19       13.84      3.52 o 
   0   5  12       15.97       16.77      2.37 o 
   1   5  12        9.50       10.80      2.82 o 
   2   5  12       42.95       37.01      3.94 o 
   3   5  12      200.08      206.75      7.11 o 
   4   5  12        0.10        3.54      2.39 o 
   5   5  12        3.12        2.98      2.87 o 
   6   5  12      172.29      152.46      6.82 o 
   7   5  12        1.22        4.80      3.06 o 
  -1   6  12        8.54       11.28      3.00 o 
   0   6  12       15.25       15.30      2.90 o 
   1   6  12       25.94       27.86      3.69 o 
   2   6  12        0.01        1.37      2.35 o 
   3   6  12        0.31       -2.39      2.46 o 
   4   6  12       57.36       60.93      4.46 o 
   5   6  12        1.88        3.04      2.74 o 
   6   6  12       16.56       22.61      3.67 o 
   7   6  12        4.68        4.63      3.37 o 
   0   7  12        4.46        4.94      2.47 o 
   1   7  12       10.70        7.56      3.19 o 
   2   7  12       11.51        8.23      3.39 o 
   3   7  12       51.32       49.28      4.25 o 
   4   7  12       40.02       41.74      4.10 o 
   5   7  12        2.63       -1.67      3.17 o 
   6   7  12        0.87       -3.15      3.15 o 
   7   7  12       28.95       35.61      4.25 o 
   1   8  12        3.50       -1.02      3.20 o 
   2   8  12       14.88       17.07      3.52 o 
   3   8  12        2.95       -0.19      2.98 o 
   4   8  12       38.45       35.44      4.23 o 
   5   8  12       15.03       15.46      3.35 o 
   6   8  12       24.40       25.55      3.58 o 
   4   9  12        0.79        5.37      3.13 o 
   1  -1  13        7.54        5.17      3.37 o 
  -1   0  13       18.92       22.64      3.80 o 
   0   0  13       52.63       42.53      3.30 o 
   1   0  13        0.03        1.17      2.87 o 
   2   0  13       35.82       38.37      4.16 o 
   3   0  13        8.41       13.60      3.19 o 
  -2   1  13       32.21       36.10      4.28 o 
  -1   1  13        2.96        4.71      2.96 o 
   0   1  13        4.75        6.56      2.10 o 
   1   1  13        0.00       -0.56      2.74 o 
   2   1  13       12.12        9.60      3.15 o 
   3   1  13       47.04       39.17      4.40 o 
   4   1  13       13.71       17.64      3.52 o 
  -2   2  13        2.66        5.11      2.93 o 
  -1   2  13       10.23        6.60      3.09 o 
   0   2  13       14.89       11.75      4.37 o 
   1   2  13       85.63       79.98      5.13 o 
   2   2  13       39.20       31.34      4.01 o 
   3   2  13        8.45       13.34      2.80 o 
   4   2  13        8.55        6.73      3.28 o 
   5   2  13        7.56        5.87      3.28 o 
  -2   3  13        0.08       -2.69      2.82 o 
  -1   3  13        0.07       -0.39      2.80 o 
   0   3  13       26.68       29.05      4.75 o 
   1   3  13        8.39        9.75      2.87 o 
   2   3  13        0.03        1.26      2.59 o 
   3   3  13       21.22       21.01      3.39 o 
   4   3  13       20.47       14.93      3.43 o 
   5   3  13      149.98      147.94      6.75 o 
  -1   4  13        7.51        7.52      3.19 o 
   0   4  13       22.42       20.49      5.18 o 
   1   4  13        0.71        4.19      2.85 o 
   2   4  13        0.20        5.56      2.52 o 
   3   4  13       20.98       23.40      3.52 o 
   4   4  13        1.43       -2.39      2.82 o 
   5   4  13        1.70        1.72      2.96 o 
   6   4  13       39.77       40.60      4.77 o 
  -1   5  13       13.06       16.20      3.48 o 
   0   5  13      139.22      141.56      4.59 o 
   1   5  13       17.93       18.09      3.30 o 
   2   5  13        3.88        6.02      2.56 o 
   3   5  13       35.96       34.83      4.04 o 
   4   5  13        3.78        3.33      2.95 o 
   5   5  13        9.44        6.91      3.35 o 
   6   5  13       59.21       63.46      4.94 o 
   0   6  13        9.07        7.66      3.14 o 
   1   6  13       12.54       10.10      3.28 o 
   2   6  13        5.49        6.04      2.80 o 
   3   6  13        0.95        2.63      2.72 o 
   4   6  13        0.09        2.65      2.63 o 
   5   6  13        8.17        7.41      2.80 o 
   6   6  13        0.20        2.85      2.89 o 
   1   7  13        0.91        3.69      2.93 o 
   2   7  13        0.04        0.00      2.61 o 
   3   7  13        3.89        0.98      3.15 o 
   4   7  13       10.90       12.58      3.08 o 
   5   7  13       37.44       44.27      4.40 o 
   1   2  14        0.25       -3.26      3.35 o 
   2   2  14        9.71        9.93      3.65 o 
   3   2  14        0.79       -2.26      3.35 o 
   0   3  14        1.28        1.15      2.03 o 
   1   3  14        1.21       -1.82      3.09 o 
   2   3  14       33.08       22.54      4.25 o 
   3   3  14       39.53       51.12      4.73 o 
   4   3  14       48.25       50.21      4.86 o 
   1   4  14        4.06        6.26      2.89 o 
   2   4  14        3.33        7.15      3.04 o 
   3   4  14        9.44        3.39      3.65 o 
   4   4  14       23.85       28.70      3.88 o 
   1   5  14        1.10        1.65      3.07 o 
   2   5  14       31.58       33.26      3.93 o 
   3   5  14       31.74       33.17      4.34 o 
   4   5  14       15.37       16.50      3.61 o 
   3   6  14       34.77       35.77      4.21 o 
                                                 
